# Supplementary material for: {6,6′-Dieth­oxy-2,2′-[4,5-dimethyl-o-phenyl­enebis(nitrilo­methyl­idyne)]diphenolato}copper(II)
Source: Acta Crystallogr Sect E Struct Rep Online. 2010 Oct 30;66(Pt 11):m1473. doi: 10.1107/S1600536810042789 (PMC3009165; doi:10.1107/S1600536810042789)
Supplement: Supplementary file 1 [file e-66-m1473-sup1.cif]

##############################################################################
###                                                                        ###
###        Electronic paper (Acta Crystallographica Section E)             ###
###                                                                        ###
##############################################################################
#                                                                            #
# This CIF contains the data in a paper accepted for publication in Acta     #
# Crystallographica Section E. It conforms to the requirements of Notes      #
# for Authors for Section E, and has been peer reviewed under the auspices   #
# of the IUCr Commission on Journals.                                        #
#                                                                            #
# Full details of the Crystallographic Information File format               #
# are given in the paper "The Crystallographic Information File (CIF):       #
# a New Standard Archive File for Crystallography" by S. R. Hall, F. H.      #
# Allen and I. D. Brown [Acta Cryst. (1991), A47, 655-685].                  #
#                                                                            #
# The current version of the core CIF dictionary is obtainable from          #
# ftp://ftp.iucr.org/pub/cif_core.dic. The current version number is 2.4.    #
#                                                                            #
# Software is freely available for graphical display of the structure(s) in  #
# this CIF.  For information consult the CIF home page http://www.iucr.org/  #
# cif/home.html                                                              #
#                                                                            #
# This file may be used for bona fide research purposes within the           #
# scientific community so long as proper attribution is given to the journal # 
# article from which it was obtained.                                        #
#                                                                            #
##############################################################################
                                             
data_global
_audit_creation_method     'form.cif (version 2.0)'
_journal_data_validation_number     ?
_journal_date_recd_electronic     2010-10-09
_journal_date_accepted     2010-10-21
_journal_name_full     'Acta Crystallographica, Section E'
_journal_year     2010
_journal_volume     66
_journal_issue     11
_journal_page_first     m1473
_journal_page_last     m1473
_journal_paper_category     QM
_journal_coeditor_code     LH5150
_publ_contact_author_name     'Prof. Tahir, Muhammad Nawaz '
_publ_contact_author_address
;
Department of Physics
University of Sargodha
Punjab, Pakistan
;
_publ_contact_author_email     'dmntahir_uos@yahoo.com'
_publ_contact_author_fax     ?
_publ_contact_author_phone     ?
_publ_section_title
;\
{6,6'-Diethoxy-2,2'-[4,5-dimethyl-<i>o</i>-phenylenebis(nitrilomethylidyne)]\
diphenolato}copper(II)
;
loop_
    _publ_author_name
    _publ_author_address
    'Jamshidvand, Arezoo'
;
Department of Chemistry,
School of Science,
Payame Noor University (PNU),
Ardakan, Yazd,
Iran
;
    'Kargar, Hadi'
;
Department of Chemistry,
School of Science,
Payame Noor University (PNU),
Ardakan, Yazd,
Iran
;
    'Kia, Reza'
;
Department of Chemistry,
Science and Research Branch,
Islamic Azad University,
Tehran,
Iran
and
X-ray Crystallography Lab.,
Plasma Physics Research Center,
Science and Research Branch,
Islamic Azad University,
Tehran,
Iran
;
    'Tahir, Muhammad Nawaz'
;
Department of Physics
University of Sargodha
Punjab, Pakistan
;
data_I
_audit_creation_method     SHELXL-97
_chemical_name_systematic
;
{6,6'-Diethoxy-2,2'-[4,5-dimethyl-<i>o</i>-
phenylenebis(nitrilomethylidyne)]diphenolato}copper(II)
;
_chemical_name_common
;
;
_chemical_formula_moiety     'C26 H26 Cu N2 O4'
_chemical_formula_sum     'C26 H26 Cu N2 O4'
_chemical_formula_iupac     '[Cu (C26 H26 N2 O4)]'
_chemical_formula_weight     494.03
_chemical_melting_point     ?
_symmetry_cell_setting     monoclinic
_symmetry_space_group_name_H-M     'C 2/c'
_symmetry_space_group_name_Hall     '-C 2yc'
loop_
    _symmetry_equiv_pos_as_xyz
    'x, y, z'
    '-x, y, -z+1/2'
    'x+1/2, y+1/2, z'
    '-x+1/2, y+1/2, -z+1/2'
    '-x, -y, -z'
    'x, -y, z-1/2'
    '-x+1/2, -y+1/2, -z'
    'x+1/2, -y+1/2, z-1/2'
_cell_length_a     14.9755(7)
_cell_length_b     15.8803(7)
_cell_length_c     12.2264(6)
_cell_angle_alpha     90.00
_cell_angle_beta     119.285(2)
_cell_angle_gamma     90.00
_cell_volume     2536.0(2)
_cell_formula_units_Z     4
_cell_measurement_reflns_used     2273
_cell_measurement_theta_min     2.54
_cell_measurement_theta_max     27.45
_cell_measurement_temperature     296(2)
_exptl_crystal_description     'Block'
_exptl_crystal_colour     'Green'
_exptl_crystal_size_max     0.27
_exptl_crystal_size_mid     0.21
_exptl_crystal_size_min     0.11
_exptl_crystal_density_diffrn     1.294
_exptl_crystal_density_meas     ?
_exptl_crystal_density_method     'not measured'
_exptl_crystal_F_000     1028
_exptl_absorpt_coefficient_mu     0.893
_exptl_absorpt_correction_type     multi-scan
_exptl_absorpt_process_details     '(<i>SADABS</i>; Bruker, 2005)'
_exptl_absorpt_correction_T_min     0.9815
_exptl_absorpt_correction_T_max     0.9924
_exptl_special_details
;
;
_diffrn_ambient_temperature     296(2)
_diffrn_radiation_type     MoK\a
_diffrn_radiation_wavelength     0.71073
_diffrn_radiation_source     'fine-focus sealed tube'
_diffrn_radiation_monochromator     graphite
_diffrn_measurement_device_type
;
Bruker SMART APEXII CCD area-detector
;
_diffrn_measurement_method     '\f and \w'
_diffrn_detector_area_resol_mean     ?
_diffrn_reflns_number     3157
_diffrn_reflns_av_R_equivalents     0.049
_diffrn_reflns_av_sigmaI/netI     0.0767
_diffrn_reflns_theta_min     2.02
_diffrn_reflns_theta_max     28.34
_diffrn_reflns_theta_full     28.34
_diffrn_measured_fraction_theta_max     0.996
_diffrn_measured_fraction_theta_full     0.996
_diffrn_reflns_limit_h_min     -16
_diffrn_reflns_limit_h_max     20
_diffrn_reflns_limit_k_min     0
_diffrn_reflns_limit_k_max     21
_diffrn_reflns_limit_l_min     -16
_diffrn_reflns_limit_l_max     0
_diffrn_standards_number     0
_diffrn_standards_interval_count     .
_diffrn_standards_interval_time     .
_refine_special_details
;
 Refinement of F^2^ against ALL reflections.  The weighted R-factor wR and
 goodness of fit S are based on F^2^, conventional R-factors R are based
 on F, with F set to zero for negative F^2^. The threshold expression of
 F^2^ > 2sigma(F^2^) is used only for calculating R-factors(gt) etc. and is
 not relevant to the choice of reflections for refinement.  R-factors based
 on F^2^ are statistically about twice as large as those based on F, and R-
 factors based on ALL data will be even larger.
;
_reflns_number_total     3157
_reflns_number_gt     1910
_reflns_threshold_expression     I>2\s(I)
_refine_ls_structure_factor_coef     Fsqd
_refine_ls_matrix_type     full
_refine_ls_R_factor_all     0.1258
_refine_ls_R_factor_gt     0.0663
_refine_ls_wR_factor_gt     0.1313
_refine_ls_wR_factor_ref     0.1468
_refine_ls_goodness_of_fit_ref     1.052
_refine_ls_restrained_S_all     1.052
_refine_ls_number_reflns     3157
_refine_ls_number_parameters     152
_refine_ls_number_restraints     0
_refine_ls_hydrogen_treatment     constr
_refine_ls_weighting_scheme     calc
_refine_ls_weighting_details
         'calc w=1/[\s^2^(Fo^2^)+(0.0549P)^2^+4.1197P] where P=(Fo^2^+2Fc^2^)/3'
_atom_sites_solution_hydrogens     geom
_atom_sites_solution_primary     direct
_atom_sites_solution_secondary     difmap
_refine_ls_shift/su_max     0.001
_refine_ls_shift/su_mean     0.000
_refine_diff_density_max     0.427
_refine_diff_density_min     -0.460
_refine_ls_extinction_method     none
_refine_ls_extinction_coef     ?
loop_
    _atom_type_symbol
    _atom_type_description
    _atom_type_scat_dispersion_real
    _atom_type_scat_dispersion_imag
    _atom_type_scat_source
    'C' 'C' 0.0033 0.0016
                         'International Tables Vol C Tables 4.2.6.8 and 6.1.1.4'
    'H' 'H' 0.0000 0.0000
                         'International Tables Vol C Tables 4.2.6.8 and 6.1.1.4'
    'N' 'N' 0.0061 0.0033
                         'International Tables Vol C Tables 4.2.6.8 and 6.1.1.4'
    'O' 'O' 0.0106 0.0060
                         'International Tables Vol C Tables 4.2.6.8 and 6.1.1.4'
    'Cu' 'Cu' 0.3201 1.2651
                         'International Tables Vol C Tables 4.2.6.8 and 6.1.1.4'
_computing_data_collection     'APEX2 (Bruker, 2005)'
_computing_cell_refinement     'SAINT (Bruker, 2005)'
_computing_data_reduction     'SAINT (Bruker, 2005)'
_computing_structure_solution     'SHELXTL (Sheldrick, 2008)'
_computing_structure_refinement     'SHELXTL (Sheldrick, 2008)'
_computing_molecular_graphics     'SHELXTL (Sheldrick, 2008)'
_computing_publication_material
;
SHELXTL (Sheldrick, 2008) and PLATON (Spek, 2009)
;
loop_
    _atom_site_type_symbol
    _atom_site_label
    _atom_site_fract_x
    _atom_site_fract_y
    _atom_site_fract_z
    _atom_site_U_iso_or_equiv
    _atom_site_adp_type
    _atom_site_calc_flag
    _atom_site_refinement_flags
    _atom_site_occupancy
    _atom_site_disorder_assembly
    _atom_site_disorder_group
    Cu Cu1 0.0000 0.51186(3) 0.2500 0.0401(2) Uani d SP 1.00 . .
    O O1 0.06365(19) 0.42620(14) 0.2039(2) 0.0464(6) Uani d . 1 . .
    N N1 0.0519(2) 0.60241(16) 0.1905(3) 0.0401(7) Uani d . 1 . .
    O O2 0.1286(2) 0.28916(14) 0.1524(3) 0.0591(8) Uani d . 1 . .
    C C1 0.1134(3) 0.4353(2) 0.1421(3) 0.0395(8) Uani d . 1 . .
    C C2 0.1501(3) 0.3619(2) 0.1111(3) 0.0444(9) Uani d . 1 . .
    C C3 0.2022(3) 0.3667(3) 0.0445(4) 0.0548(10) Uani d . 1 . .
    H H3A 0.2271 0.3177 0.0272 0.066 Uiso calc R 1 . .
    C C4 0.2178(3) 0.4435(3) 0.0029(4) 0.0590(11) Uani d . 1 . .
    H H4A 0.2514 0.4457 -0.0440 0.071 Uiso calc R 1 . .
    C C5 0.1843(3) 0.5156(3) 0.0305(4) 0.0531(10) Uani d . 1 . .
    H H5A 0.1958 0.5670 0.0028 0.064 Uiso calc R 1 . .
    C C6 0.1315(3) 0.5138(2) 0.1013(3) 0.0411(8) Uani d . 1 . .
    C C7 0.0998(3) 0.5921(2) 0.1269(3) 0.0449(9) Uani d . 1 . .
    H H7A 0.1145 0.6403 0.0954 0.054 Uiso calc R 1 . .
    C C8 0.0270(3) 0.6835(2) 0.2165(3) 0.0436(9) Uani d . 1 . .
    C C9 0.0525(3) 0.7599(2) 0.1837(4) 0.0544(10) Uani d . 1 . .
    H H9A 0.0881 0.7601 0.1392 0.065 Uiso calc R 1 . .
    C C10 0.0264(3) 0.8356(2) 0.2158(4) 0.0621(13) Uani d . 1 . .
    C C11 0.0545(4) 0.9164(3) 0.1760(5) 0.0899(18) Uani d . 1 . .
    H H11A 0.0925 0.9516 0.2481 0.135 Uiso calc R 1 . .
    H H11B -0.0067 0.9451 0.1169 0.135 Uiso calc R 1 . .
    H H11C 0.0957 0.9041 0.1376 0.135 Uiso calc R 1 . .
    C C12 0.1611(3) 0.2112(2) 0.1270(4) 0.0537(10) Uani d . 1 . .
    H H12A 0.2352 0.2095 0.1671 0.064 Uiso calc R 1 . .
    H H12B 0.1336 0.2044 0.0373 0.064 Uiso calc R 1 . .
    C C13 0.1234(4) 0.1426(3) 0.1764(5) 0.0774(14) Uani d . 1 . .
    H H13A 0.1490 0.0896 0.1659 0.116 Uiso calc R 1 . .
    H H13B 0.0499 0.1419 0.1313 0.116 Uiso calc R 1 . .
    H H13C 0.1469 0.1521 0.2638 0.116 Uiso calc R 1 . .
loop_
    _atom_site_aniso_label
    _atom_site_aniso_U_11
    _atom_site_aniso_U_22
    _atom_site_aniso_U_33
    _atom_site_aniso_U_12
    _atom_site_aniso_U_13
    _atom_site_aniso_U_23
    Cu1 0.0526(4) 0.0263(3) 0.0492(4) 0.000 0.0309(3) 0.000
    O1 0.0652(17) 0.0318(12) 0.0572(16) 0.0001(11) 0.0415(15) 0.0021(11)
    N1 0.0440(18) 0.0284(15) 0.0416(17) 0.0005(12) 0.0161(15) 0.0026(12)
    O2 0.084(2) 0.0334(14) 0.084(2) 0.0090(13) 0.0601(18) 0.0010(13)
    C1 0.041(2) 0.0384(19) 0.042(2) -0.0003(15) 0.0224(18) 0.0007(15)
    C2 0.050(2) 0.045(2) 0.044(2) 0.0025(17) 0.0278(19) -0.0011(16)
    C3 0.056(3) 0.057(2) 0.061(3) 0.002(2) 0.037(2) -0.006(2)
    C4 0.058(3) 0.071(3) 0.066(3) -0.005(2) 0.045(2) -0.002(2)
    C5 0.057(2) 0.053(2) 0.052(2) -0.0105(19) 0.029(2) 0.0052(19)
    C6 0.0423(19) 0.0403(18) 0.0402(19) -0.0024(16) 0.0199(16) 0.0006(16)
    C7 0.049(2) 0.040(2) 0.042(2) -0.0098(16) 0.0197(19) 0.0053(16)
    C8 0.048(2) 0.0262(17) 0.042(2) -0.0007(15) 0.0111(17) 0.0014(15)
    C9 0.060(3) 0.0328(19) 0.054(2) -0.0060(18) 0.015(2) 0.0081(17)
    C10 0.069(3) 0.0271(19) 0.053(3) -0.0036(18) 0.001(2) 0.0032(16)
    C11 0.116(4) 0.032(2) 0.083(4) -0.015(2) 0.019(3) 0.010(2)
    C12 0.055(2) 0.044(2) 0.064(3) 0.0131(18) 0.031(2) -0.0042(18)
    C13 0.101(4) 0.039(2) 0.103(4) 0.011(2) 0.058(3) 0.000(2)
_geom_special_details
;
 All esds (except the esd in the dihedral angle between two l.s. planes)
 are estimated using the full covariance matrix.  The cell esds are taken
 into account individually in the estimation of esds in distances, angles
 and torsion angles; correlations between esds in cell parameters are only
 used when they are defined by crystal symmetry.  An approximate (isotropic)
 treatment of cell esds is used for estimating esds involving l.s. planes.
;
loop_
    _geom_bond_atom_site_label_1
    _geom_bond_atom_site_label_2
    _geom_bond_site_symmetry_2
    _geom_bond_distance
    _geom_bond_publ_flag
    Cu1 O1 2 1.898(2) ?
    Cu1 O1 . 1.898(2) ?
    Cu1 N1 2 1.938(3) ?
    Cu1 N1 . 1.938(3) ?
    O1 C1 . 1.303(4) ?
    N1 C7 . 1.301(5) ?
    N1 C8 . 1.419(4) ?
    O2 C2 . 1.361(4) ?
    O2 C12 . 1.419(4) ?
    C1 C2 . 1.417(5) ?
    C1 C6 . 1.417(5) ?
    C2 C3 . 1.378(5) ?
    C3 C4 . 1.385(5) ?
    C3 H3A . 0.9300 ?
    C4 C5 . 1.358(5) ?
    C4 H4A . 0.9300 ?
    C5 C6 . 1.430(5) ?
    C5 H5A . 0.9300 ?
    C6 C7 . 1.419(5) ?
    C7 H7A . 0.9300 ?
    C8 C9 . 1.389(5) ?
    C8 C8 2 1.406(7) ?
    C9 C10 . 1.379(5) ?
    C9 H9A . 0.9300 ?
    C10 C10 2 1.404(9) ?
    C10 C11 . 1.504(5) ?
    C11 H11A . 0.9600 ?
    C11 H11B . 0.9600 ?
    C11 H11C . 0.9600 ?
    C12 C13 . 1.484(6) ?
    C12 H12A . 0.9700 ?
    C12 H12B . 0.9700 ?
    C13 H13A . 0.9600 ?
    C13 H13B . 0.9600 ?
    C13 H13C . 0.9600 ?
loop_
    _geom_angle_atom_site_label_1
    _geom_angle_atom_site_label_2
    _geom_angle_atom_site_label_3
    _geom_angle_site_symmetry_1
    _geom_angle_site_symmetry_3
    _geom_angle
    _geom_angle_publ_flag
    O1 Cu1 O1 2 . 88.42(14) ?
    O1 Cu1 N1 2 2 93.93(11) ?
    O1 Cu1 N1 . 2 174.47(11) ?
    O1 Cu1 N1 2 . 174.47(11) ?
    O1 Cu1 N1 . . 93.93(11) ?
    N1 Cu1 N1 2 . 84.17(17) ?
    C1 O1 Cu1 . . 127.2(2) ?
    C7 N1 C8 . . 122.0(3) ?
    C7 N1 Cu1 . . 124.8(2) ?
    C8 N1 Cu1 . . 113.1(2) ?
    C2 O2 C12 . . 119.4(3) ?
    O1 C1 C2 . . 118.0(3) ?
    O1 C1 C6 . . 124.3(3) ?
    C2 C1 C6 . . 117.6(3) ?
    O2 C2 C3 . . 124.8(3) ?
    O2 C2 C1 . . 114.0(3) ?
    C3 C2 C1 . . 121.2(3) ?
    C2 C3 C4 . . 120.7(4) ?
    C2 C3 H3A . . 119.6 ?
    C4 C3 H3A . . 119.6 ?
    C5 C4 C3 . . 120.2(4) ?
    C5 C4 H4A . . 119.9 ?
    C3 C4 H4A . . 119.9 ?
    C4 C5 C6 . . 121.0(4) ?
    C4 C5 H5A . . 119.5 ?
    C6 C5 H5A . . 119.5 ?
    C1 C6 C7 . . 123.4(3) ?
    C1 C6 C5 . . 119.2(3) ?
    C7 C6 C5 . . 117.3(3) ?
    N1 C7 C6 . . 125.7(3) ?
    N1 C7 H7A . . 117.2 ?
    C6 C7 H7A . . 117.2 ?
    C9 C8 C8 . 2 119.1(2) ?
    C9 C8 N1 . . 126.1(4) ?
    C8 C8 N1 2 . 114.82(19) ?
    C10 C9 C8 . . 121.6(4) ?
    C10 C9 H9A . . 119.2 ?
    C8 C9 H9A . . 119.2 ?
    C9 C10 C10 . 2 119.4(3) ?
    C9 C10 C11 . . 119.2(4) ?
    C10 C10 C11 2 . 121.4(3) ?
    C10 C11 H11A . . 109.5 ?
    C10 C11 H11B . . 109.5 ?
    H11A C11 H11B . . 109.5 ?
    C10 C11 H11C . . 109.5 ?
    H11A C11 H11C . . 109.5 ?
    H11B C11 H11C . . 109.5 ?
    O2 C12 C13 . . 108.2(3) ?
    O2 C12 H12A . . 110.1 ?
    C13 C12 H12A . . 110.1 ?
    O2 C12 H12B . . 110.1 ?
    C13 C12 H12B . . 110.1 ?
    H12A C12 H12B . . 108.4 ?
    C12 C13 H13A . . 109.5 ?
    C12 C13 H13B . . 109.5 ?
    H13A C13 H13B . . 109.5 ?
    C12 C13 H13C . . 109.5 ?
    H13A C13 H13C . . 109.5 ?
    H13B C13 H13C . . 109.5 ?
loop_
    _geom_torsion_atom_site_label_1
    _geom_torsion_atom_site_label_2
    _geom_torsion_atom_site_label_3
    _geom_torsion_atom_site_label_4
    _geom_torsion_site_symmetry_1
    _geom_torsion_site_symmetry_2
    _geom_torsion_site_symmetry_3
    _geom_torsion_site_symmetry_4
    _geom_torsion
    _geom_torsion_publ_flag
    O1 Cu1 O1 C1 2 . . . 169.0(3) ?
    N1 Cu1 O1 C1 . . . . -6.0(3) ?
    O1 Cu1 N1 C7 . . . . 8.1(3) ?
    N1 Cu1 N1 C7 2 . . . -177.1(4) ?
    O1 Cu1 N1 C8 . . . . -175.5(2) ?
    N1 Cu1 N1 C8 2 . . . -0.69(17) ?
    Cu1 O1 C1 C2 . . . . -176.4(2) ?
    Cu1 O1 C1 C6 . . . . 2.2(5) ?
    C12 O2 C2 C3 . . . . 0.1(6) ?
    C12 O2 C2 C1 . . . . 179.8(3) ?
    O1 C1 C2 O2 . . . . -0.6(5) ?
    C6 C1 C2 O2 . . . . -179.3(3) ?
    O1 C1 C2 C3 . . . . 179.1(3) ?
    C6 C1 C2 C3 . . . . 0.5(5) ?
    O2 C2 C3 C4 . . . . 178.0(4) ?
    C1 C2 C3 C4 . . . . -1.7(6) ?
    C2 C3 C4 C5 . . . . 1.8(7) ?
    C3 C4 C5 C6 . . . . -0.6(6) ?
    O1 C1 C6 C7 . . . . 2.0(6) ?
    C2 C1 C6 C7 . . . . -179.4(3) ?
    O1 C1 C6 C5 . . . . -177.9(3) ?
    C2 C1 C6 C5 . . . . 0.7(5) ?
    C4 C5 C6 C1 . . . . -0.6(6) ?
    C4 C5 C6 C7 . . . . 179.5(3) ?
    C8 N1 C7 C6 . . . . 177.1(3) ?
    Cu1 N1 C7 C6 . . . . -6.9(5) ?
    C1 C6 C7 N1 . . . . 0.7(6) ?
    C5 C6 C7 N1 . . . . -179.4(3) ?
    C7 N1 C8 C9 . . . . -2.6(6) ?
    Cu1 N1 C8 C9 . . . . -179.1(3) ?
    C7 N1 C8 C8 . . . 2 178.5(4) ?
    Cu1 N1 C8 C8 . . . 2 2.0(5) ?
    C8 C8 C9 C10 2 . . . 0.2(6) ?
    N1 C8 C9 C10 . . . . -178.7(3) ?
    C8 C9 C10 C10 . . . 2 0.7(7) ?
    C8 C9 C10 C11 . . . . -179.0(4) ?
    C2 O2 C12 C13 . . . . -177.2(4) ?
