# Supplementary material for: {6,6′-Dieth­oxy-2,2′-[4,5-dimethyl-o-phenyl­enebis(nitrilo­methyl­idyne)]diphenolato}copper(II)
Source: Acta Crystallogr Sect E Struct Rep Online. 2010 Oct 30;66(Pt 11):m1473. doi: 10.1107/S1600536810042789 (PMC3009165; doi:10.1107/S1600536810042789)
Supplement: Supplementary file 2 [file e-66-m1473-Isup2.hkl]

# 
# h,k,l, Fc-squared, Fo-squared, sigma(Fo-squared) and status flag 
# 
data_I
_shelx_title ' a  C2/c' 
_shelx_refln_list_code          4 
_shelx_F_calc_maximum      267.56 
_exptl_crystal_F_000      1028.00 
_reflns_d_resolution_high  0.7485 
 
loop_ 
 _symmetry_equiv_pos_as_xyz 
 'x, y, z' 
 '-x, y, -z+1/2' 
 'x+1/2, y+1/2, z' 
 '-x+1/2, y+1/2, -z+1/2' 
 '-x, -y, -z' 
 'x, -y, z-1/2' 
 '-x+1/2, -y+1/2, -z' 
 'x+1/2, -y+1/2, z-1/2' 
 
_cell_length_a    14.9755 
_cell_length_b    15.8803 
_cell_length_c    12.2264 
_cell_angle_alpha  90.000 
_cell_angle_beta  119.285 
_cell_angle_gamma  90.000 
 
_shelx_F_squared_multiplier     1.000 
 
loop_ 
 _refln_index_h 
 _refln_index_k 
 _refln_index_l 
 _refln_F_squared_calc 
 _refln_F_squared_meas 
 _refln_F_squared_sigma 
 _refln_observed_status 
   2   0   0    42976.23    43724.66    386.95 o 
   4   0   0      276.61      172.73     38.60 o 
   6   0   0     4927.12     5121.09     80.09 o 
   8   0   0     2048.17     1998.45     55.97 o 
  10   0   0      236.85      251.86     40.53 o 
  12   0   0       41.53       42.46     44.39 o 
  14   0   0      191.02      213.26     78.16 o 
  16   0   0      113.60        0.96     94.57 o 
   1   1   0    71587.42    42503.01   1249.63 o 
   3   1   0      533.65      828.91     15.44 o 
   5   1   0     5963.61     5322.77     50.18 o 
   7   1   0      838.81      773.90     27.98 o 
   9   1   0     2883.17     2713.49     50.18 o 
  11   1   0      428.29      513.36     32.81 o 
  13   1   0      111.06      191.06     53.07 o 
  15   1   0      314.17      244.14     74.30 o 
   0   2   0    20243.87    21810.22     46.32 o 
   2   2   0     3715.45     3553.98     27.98 o 
   4   2   0     6743.85     6702.67     69.48 o 
   6   2   0      964.73      924.44     27.02 o 
   8   2   0     1338.61     1422.36     38.60 o 
  10   2   0     3129.55     3347.48     56.93 o 
  12   2   0      370.73      465.11     41.49 o 
  14   2   0      284.19      249.93     58.86 o 
  16   2   0      293.91      179.48     68.51 o 
   1   3   0    20833.33    20013.45     83.95 o 
   3   3   0     2577.47     2415.32     30.88 o 
   5   3   0     5442.75     5141.35     61.76 o 
   7   3   0     4308.47     4071.20     55.97 o 
   9   3   0     1956.32     2037.05     46.32 o 
  11   3   0      971.21      972.69     42.46 o 
  13   3   0      266.36      295.28     55.00 o 
  15   3   0      178.00       57.90     89.74 o 
   0   4   0      628.10      718.90     67.55 o 
   2   4   0     1407.14     1101.03     27.98 o 
   4   4   0     4351.34     4074.10     41.49 o 
   6   4   0     7452.58     6787.59     74.30 o 
   8   4   0     3431.51     3576.17     56.93 o 
  10   4   0     1023.22     1179.19     44.39 o 
  12   4   0      609.41      686.09     60.79 o 
  14   4   0      175.69      148.61     56.93 o 
  16   4   0      232.98      190.10     78.16 o 
   1   5   0     3192.62     3172.82     60.79 o 
   3   5   0     3423.69     3347.48     51.14 o 
   5   5   0     5624.34     5394.17     51.14 o 
   7   5   0     9191.97     9207.73     86.85 o 
   9   5   0     3302.18     3461.34     67.55 o 
  11   5   0      592.71      619.51     47.28 o 
  13   5   0      122.21       69.48     62.72 o 
  15   5   0      287.21      451.61    100.36 o 
   0   6   0      493.14      149.57     30.88 o 
   2   6   0      239.61      224.84     18.33 o 
   4   6   0     5893.30     6181.59     64.65 o 
   6   6   0    19196.27    20286.54    140.89 o 
   8   6   0     6179.71     6132.38     73.34 o 
  10   6   0     1290.36     1157.96     50.18 o 
  12   6   0      384.75      507.57     60.79 o 
  14   6   0      203.15        1.93    123.52 o 
  16   6   0       28.33      149.57    100.36 o 
   1   7   0      611.80      509.50     19.30 o 
   3   7   0      992.86      637.84     24.12 o 
   5   7   0    12417.44    12522.40    113.87 o 
   7   7   0     3069.93     3439.15     56.93 o 
   9   7   0        7.42       16.40     27.02 o 
  11   7   0      679.17      686.09     52.11 o 
  13   7   0      490.60      527.84     82.02 o 
  15   7   0      157.18      165.01     76.23 o 
   0   8   0     1169.92     1032.52     43.42 o 
   2   8   0      792.49      703.46     29.91 o 
   4   8   0      956.11      874.26     33.77 o 
   6   8   0     3573.88     3652.41     69.48 o 
   8   8   0      404.08      322.30     30.88 o 
  10   8   0      430.15      358.00     40.53 o 
  12   8   0      253.14      192.03     56.93 o 
  14   8   0      241.85      355.11     69.48 o 
  16   8   0      141.22       62.72    107.11 o 
   1   9   0     5657.63     5881.48     82.02 o 
   3   9   0     2293.36     2315.92     51.14 o 
   5   9   0     1365.24     1445.52     37.63 o 
   7   9   0     2424.16     2397.95     55.00 o 
   9   9   0      659.56      756.54     46.32 o 
  11   9   0      218.18      199.75     48.25 o 
  13   9   0       38.90        0.96     56.93 o 
  15   9   0      163.32        0.96    118.69 o 
   0  10   0     4348.15     4351.04     86.85 o 
   2  10   0     3563.15     3393.79     57.90 o 
   4  10   0      487.98      466.08     29.91 o 
   6  10   0     1198.59     1281.48     40.53 o 
   8  10   0      458.99      553.89     44.39 o 
  10  10   0      127.34      230.63     79.13 o 
  12  10   0      226.36      262.47     58.86 o 
  14  10   0       29.04       69.48     94.57 o 
   1  11   0     5065.87     5198.29     60.79 o 
   3  11   0     3156.51     3338.79     60.79 o 
   5  11   0      354.38      311.68     32.81 o 
   7  11   0      511.90      551.96     46.32 o 
   9  11   0      125.60      268.26     43.42 o 
  11  11   0      187.77      201.68     63.69 o 
  13  11   0        7.62        0.00     91.67 o 
   0  12   0     3108.27     3430.46     80.09 o 
   2  12   0     7128.85     6902.42     85.88 o 
   4  12   0     2517.01     2493.48     75.27 o 
   6  12   0       12.83       36.67     32.81 o 
   8  12   0       14.89      112.90     54.04 o 
  10  12   0      119.55       59.83     67.55 o 
  12  12   0       26.61      170.80     88.78 o 
  14  12   0        2.04        1.93     95.53 o 
   1  13   0      119.69      118.69     32.81 o 
   3  13   0        3.87        9.65     35.70 o 
   5  13   0        9.95       12.54     31.84 o 
   7  13   0      256.04      428.45     49.21 o 
   9  13   0      414.54      478.62     67.55 o 
  11  13   0      214.73      248.96     64.65 o 
  13  13   0       87.10        0.96    102.29 o 
   0  14   0     3558.56     3718.99    107.11 o 
   2  14   0        6.32       32.81     29.91 o 
   4  14   0      455.25      496.96     52.11 o 
   6  14   0      403.70      545.21     70.44 o 
   8  14   0      585.62      764.26     76.23 o 
  10  14   0      108.31       11.58     67.55 o 
  12  14   0       30.62        0.96     99.39 o 
   1  15   0     1300.25     1258.32     66.58 o 
   3  15   0       85.18      123.52     68.51 o 
   5  15   0      367.53      346.42     82.99 o 
   7  15   0      127.00       67.55     55.00 o 
   9  15   0      115.58       60.79     68.51 o 
  11  15   0        1.79        0.00     97.46 o 
   0  16   0       86.11      346.42     70.44 o 
   2  16   0       62.61      105.18     45.35 o 
   4  16   0      406.58      402.39     56.93 o 
   6  16   0       65.42      166.94     67.55 o 
   8  16   0       48.65       91.67     94.57 o 
  10  16   0       59.03       19.30    101.32 o 
   1  17   0      107.41      166.94     51.14 o 
   3  17   0       73.10      165.01     55.00 o 
   5  17   0      142.13      230.63     55.97 o 
   7  17   0       37.81        0.00     86.85 o 
   9  17   0       47.95        0.00     84.92 o 
   0  18   0       16.12      128.34     76.23 o 
   2  18   0       20.22      139.92     85.88 o 
   4  18   0      179.33       92.64     88.78 o 
   6  18   0       42.36       12.54     89.74 o 
   8  18   0       37.74        0.00     90.71 o 
   1  19   0       13.82        0.96     79.13 o 
   3  19   0       17.70        0.96     85.88 o 
   5  19   0       62.44       12.54    156.32 o 
   7  19   0       22.78       28.95    101.32 o 
   0  20   0        0.08        3.86    117.73 o 
   2  20   0        3.28        0.00     85.88 o 
   4  20   0       13.25       73.34    106.15 o 
   1  21   0        0.13        0.00     87.81 o 
 -17   1   1        1.10        0.00    117.73 o 
 -15   1   1        0.01        0.96     52.11 o 
 -13   1   1      247.74      232.56     37.63 o 
 -11   1   1        4.08       15.44     22.19 o 
  -9   1   1        0.06        1.93     18.33 o 
  -7   1   1     2353.40     2254.17     37.63 o 
  -5   1   1      539.06      395.64     22.19 o 
  -3   1   1    28824.80    29939.12     95.53 o 
  -1   1   1    33842.29    36384.14    275.98 o 
   1   1   1     2078.50     2533.04     11.58 o 
   3   1   1    40947.18    40747.73    262.47 o 
   5   1   1     9142.43     9129.57     78.16 o 
   7   1   1      412.95      504.68     25.09 o 
   9   1   1      177.32      207.47     30.88 o 
  11   1   1        0.09        1.93     28.95 o 
  13   1   1       12.36        4.82     50.18 o 
  15   1   1       57.60        0.00     58.86 o 
 -16   2   1       14.73       18.33     60.79 o 
 -14   2   1       64.57       64.65     50.18 o 
 -12   2   1       15.12       46.32     27.98 o 
 -10   2   1      337.59      407.22     30.88 o 
  -8   2   1       34.43       53.07     20.26 o 
  -6   2   1     1966.33     2147.06     37.63 o 
  -4   2   1     1095.65     1013.22     23.16 o 
  -2   2   1      661.10      251.86     10.61 o 
   0   2   1      220.41      496.96     26.05 o 
   2   2   1      642.49      597.32     21.23 o 
   4   2   1     1666.01     1875.90     40.53 o 
   6   2   1       80.92      125.45     19.30 o 
   8   2   1      367.98      347.39     26.05 o 
  10   2   1        1.70       18.33     26.05 o 
  12   2   1       72.52      128.34    106.15 o 
  14   2   1        1.29        2.89     68.51 o 
  16   2   1       18.67       33.77     87.81 o 
 -17   3   1        0.30        0.00    129.31 o 
 -15   3   1        6.66        0.00     51.14 o 
 -13   3   1       17.65        3.86     34.74 o 
 -11   3   1      238.62      252.82     31.84 o 
  -9   3   1       79.04       46.32     29.91 o 
  -7   3   1      933.71      845.31     30.88 o 
  -5   3   1     2471.98     2314.96     29.91 o 
  -3   3   1     2027.87     2123.90     18.33 o 
  -1   3   1     1681.54     1947.31     92.64 o 
   1   3   1      155.93      165.01     17.37 o 
   3   3   1     1879.25     1684.84     27.98 o 
   5   3   1       54.74       16.40     12.54 o 
   7   3   1      592.20      546.17     29.91 o 
   9   3   1      156.66      185.27     29.91 o 
  11   3   1        2.15        0.00     30.88 o 
  13   3   1      118.88       85.88     51.14 o 
  15   3   1        7.82        0.96    113.87 o 
 -16   4   1        2.38       21.23     81.06 o 
 -14   4   1       97.09      201.68     56.93 o 
 -12   4   1        4.60        1.93     36.67 o 
 -10   4   1      346.15      370.55     32.81 o 
  -8   4   1      633.12      646.53     29.91 o 
  -6   4   1     3131.59     3248.08     39.56 o 
  -4   4   1      592.31      707.32     27.98 o 
  -2   4   1       69.45      108.08     13.51 o 
   0   4   1      594.55      487.31     16.40 o 
   2   4   1       14.78       14.47     22.19 o 
   4   4   1      108.68      116.76     16.40 o 
   6   4   1      226.15      187.20     30.88 o 
   8   4   1      955.08      995.85     43.42 o 
  10   4   1       63.59       18.33     28.95 o 
  12   4   1       45.41      139.92     73.34 o 
  14   4   1        4.34        4.82     52.11 o 
  16   4   1       15.21        6.75     86.85 o 
 -17   5   1        3.59        0.00    152.47 o 
 -15   5   1       95.23      174.66     78.16 o 
 -13   5   1      198.99      131.24     55.97 o 
 -11   5   1      115.13      149.57     38.60 o 
  -9   5   1      222.39      202.64     27.98 o 
  -7   5   1       31.72        2.89     18.33 o 
  -5   5   1     2156.57     2133.55     39.56 o 
  -3   5   1      474.54      628.19     31.84 o 
  -1   5   1        5.14       15.44     36.67 o 
   1   5   1     1774.28     2090.12     42.46 o 
   3   5   1        3.33        1.93     15.44 o 
   5   5   1        7.52        4.82     16.40 o 
   7   5   1     1244.56     1306.57     38.60 o 
   9   5   1       26.10       92.64     27.98 o 
  11   5   1        0.81        0.00     52.11 o 
  13   5   1       38.84       45.35     64.65 o 
  15   5   1       48.14        0.00     94.57 o 
 -16   6   1       49.22       38.60     82.99 o 
 -14   6   1       46.48        0.00     78.16 o 
 -12   6   1      504.39      602.14     45.35 o 
 -10   6   1      923.40     1057.61     39.56 o 
  -8   6   1       38.22       57.90     21.23 o 
  -6   6   1     3751.73     3996.90     55.97 o 
  -4   6   1    16567.67    17647.35    116.76 o 
  -2   6   1      126.26      264.40     31.84 o 
   0   6   1      247.90      518.19     43.42 o 
   2   6   1       25.93       76.23     20.26 o 
   4   6   1      238.65      208.43     28.95 o 
   6   6   1     4479.23     4693.61     61.76 o 
   8   6   1     1243.05     1314.29     42.46 o 
  10   6   1        1.23        0.96     33.77 o 
  12   6   1      308.83      394.67     72.37 o 
  14   6   1       95.12        2.89    126.41 o 
  16   6   1        3.25      126.41    137.03 o 
 -17   7   1       42.66        0.00    174.66 o 
 -15   7   1       19.82       47.28     98.43 o 
 -13   7   1       36.62      146.68     51.14 o 
 -11   7   1      282.40      211.33     40.53 o 
  -9   7   1     1062.63     1097.17     38.60 o 
  -7   7   1     1673.29     1674.22     41.49 o 
  -5   7   1     9667.48    10534.56     92.64 o 
  -3   7   1     4545.56     5245.57     70.44 o 
  -1   7   1      898.02      873.30     34.74 o 
   1   7   1      184.27      258.61     28.95 o 
   3   7   1      559.85      539.42     28.95 o 
   5   7   1     1461.50     1759.14     48.25 o 
   7   7   1     3488.57     3777.85     58.86 o 
   9   7   1      935.81     1026.73     44.39 o 
  11   7   1      324.88      258.61     56.93 o 
  13   7   1       80.73       54.04     71.41 o 
  15   7   1        7.88      138.96     82.99 o 
 -16   8   1      137.08      145.71    130.27 o 
 -14   8   1      421.28      500.82     67.55 o 
 -12   8   1       12.17       19.30     47.28 o 
 -10   8   1      135.58      166.94     31.84 o 
  -8   8   1     1002.24     1043.13     37.63 o 
  -6   8   1      973.12     1079.80     32.81 o 
  -4   8   1       13.98       25.09     20.26 o 
  -2   8   1     1270.16     1297.88     44.39 o 
   0   8   1     3700.73     3504.77     70.44 o 
   2   8   1     2709.43     2685.51     45.35 o 
   4   8   1      283.43      202.64     20.26 o 
   6   8   1       25.23       40.53     26.05 o 
   8   8   1      813.70      893.56     43.42 o 
  10   8   1      274.68      242.21     45.35 o 
  12   8   1       12.56        0.00     55.97 o 
  14   8   1       11.95        0.00     99.39 o 
 -15   9   1      309.15      190.10     86.85 o 
 -13   9   1      234.73      231.59     61.76 o 
 -11   9   1      317.29      344.49     49.21 o 
  -9   9   1       91.12       41.49     28.95 o 
  -7   9   1      732.94      731.45     32.81 o 
  -5   9   1     1302.68     1328.76     38.60 o 
  -3   9   1      624.99      578.02     31.84 o 
  -1   9   1     1362.84     1417.54     38.60 o 
   1   9   1     1883.16     1691.59     45.35 o 
   3   9   1      940.56      909.97     30.88 o 
   5   9   1      141.31      120.62     22.19 o 
   7   9   1      408.87      413.97     35.70 o 
   9   9   1      298.52      240.28     44.39 o 
  11   9   1       42.67       22.19     49.21 o 
  13   9   1       87.32        0.96     69.48 o 
  15   9   1       38.72       92.64    124.48 o 
 -14  10   1      124.57        0.96     75.27 o 
 -12  10   1      215.87      312.65     56.93 o 
 -10  10   1      293.23      309.75     38.60 o 
  -8  10   1      124.13      136.06     30.88 o 
  -6  10   1      320.84      273.09     30.88 o 
  -4  10   1     1003.37     1015.15     35.70 o 
  -2  10   1     2198.36     2264.78     41.49 o 
   0  10   1     5574.68     5650.86     65.62 o 
   2  10   1     4954.49     4815.19     70.44 o 
   4  10   1     1169.24     1232.26     43.42 o 
   6  10   1      341.26      337.74     35.70 o 
   8  10   1      224.97      216.15     43.42 o 
  10  10   1      100.27      121.59     51.14 o 
  12  10   1      104.96       76.23     73.34 o 
  14  10   1       33.94        0.96    105.18 o 
 -15  11   1      207.08        0.00    189.13 o 
 -13  11   1      108.80       40.53     75.27 o 
 -11  11   1      133.70      273.09     55.97 o 
  -9  11   1      732.73      663.90     49.21 o 
  -7  11   1      322.89      344.49     39.56 o 
  -5  11   1      197.65      190.10     32.81 o 
  -3  11   1     1456.81     1453.24     40.53 o 
  -1  11   1     1274.67     1402.10     35.70 o 
   1  11   1     3072.92     2984.65     57.90 o 
   3  11   1     1333.91     1404.03     51.14 o 
   5  11   1      263.07      237.38     29.91 o 
   7  11   1       53.72      111.94     45.35 o 
   9  11   1      219.33      223.87     74.30 o 
  11  11   1      246.84       70.44     67.55 o 
  13  11   1       20.16        3.86     67.55 o 
 -14  12   1      105.21      300.11    109.04 o 
 -12  12   1       14.25       31.84     71.41 o 
 -10  12   1       12.89       32.81     53.07 o 
  -8  12   1      316.18      406.25     67.55 o 
  -6  12   1      312.72      445.82     39.56 o 
  -4  12   1     1637.65     1684.84     55.00 o 
  -2  12   1     1549.27     1627.90     54.04 o 
   0  12   1    10580.81    10227.70    110.97 o 
   2  12   1    11646.17    11008.36    122.55 o 
   4  12   1     1136.81     1194.63     49.21 o 
   6  12   1      685.61      777.76     48.25 o 
   8  12   1      195.65      163.08     55.00 o 
  10  12   1      140.93      132.20     64.65 o 
  12  12   1        4.14        0.96     70.44 o 
 -13  13   1       73.40        0.00    164.04 o 
 -11  13   1        5.48        0.96     71.41 o 
  -9  13   1      166.60      148.61     49.21 o 
  -7  13   1      918.64     1156.03     58.86 o 
  -5  13   1      928.96      992.95     44.39 o 
  -3  13   1       16.15        5.79     27.98 o 
  -1  13   1     3159.27     3043.51     69.48 o 
   1  13   1    24890.61    23704.45    202.64 o 
   3  13   1     2109.72     2152.84     61.76 o 
   5  13   1       52.53       53.07     39.56 o 
   7  13   1      912.76      969.79     68.51 o 
   9  13   1      246.28      316.51     73.34 o 
  11  13   1       39.44      192.99     75.27 o 
  13  13   1        0.85       37.63    131.24 o 
 -12  14   1       72.51      247.03    109.04 o 
 -10  14   1      371.97      314.58     81.06 o 
  -8  14   1     1536.44     1969.50     83.95 o 
  -6  14   1     1030.58      917.69     61.76 o 
  -4  14   1      700.58      780.66     73.34 o 
  -2  14   1       46.77        2.89     41.49 o 
   0  14   1      932.50      967.86     49.21 o 
   2  14   1     1055.01     1170.51     61.76 o 
   4  14   1       77.54        0.96     74.30 o 
   6  14   1      302.22      316.51     53.07 o 
   8  14   1      378.84      276.95     68.51 o 
  10  14   1      484.96      231.59     71.41 o 
  12  14   1      138.60      312.65    113.87 o 
 -11  15   1      180.87       13.51    116.76 o 
  -9  15   1      955.17      844.35     96.50 o 
  -7  15   1      544.48      414.94     59.83 o 
  -5  15   1      644.93      659.07     67.55 o 
  -3  15   1     1473.48     1631.76     82.02 o 
  -1  15   1      147.58      152.47     39.56 o 
   1  15   1      353.19      263.44     63.69 o 
   3  15   1      604.99      698.64     58.86 o 
   5  15   1      614.25      854.96     66.58 o 
   7  15   1      217.49      146.68     63.69 o 
   9  15   1      307.69      349.32     74.30 o 
  11  15   1      376.54      137.03    114.83 o 
 -10  16   1      333.75      289.49    112.90 o 
  -8  16   1      884.32      644.60     91.67 o 
  -6  16   1     1165.99     1328.76    133.17 o 
  -4  16   1     1020.05      984.27     71.41 o 
  -2  16   1      408.12      526.87     55.97 o 
   0  16   1      445.64      632.05     56.93 o 
   2  16   1      535.94      541.35     59.83 o 
   4  16   1      290.98      421.69     57.90 o 
   6  16   1      550.82      330.98    108.08 o 
   8  16   1      589.91      501.78     81.06 o 
  10  16   1      307.89        0.00    118.69 o 
  -9  17   1      303.41      232.56    105.18 o 
  -7  17   1      740.01      854.96    106.15 o 
  -5  17   1     1185.48     1217.79    110.97 o 
  -3  17   1      533.89      563.54     77.20 o 
  -1  17   1      224.53      275.98     67.55 o 
   1  17   1      277.97      339.67     66.58 o 
   3  17   1      254.20      356.07     88.78 o 
   5  17   1      366.95      205.54     68.51 o 
   7  17   1      662.02      730.48    100.36 o 
   9  17   1      313.35      328.09    122.55 o 
  -8  18   1      674.48      536.52    113.87 o 
  -6  18   1     1208.44     1417.54    186.24 o 
  -4  18   1     1040.54     1208.14     90.71 o 
  -2  18   1      471.81      640.74     81.06 o 
   0  18   1      195.77      167.90     81.06 o 
   2  18   1      241.48      182.38     73.34 o 
   4  18   1      324.53      203.61     73.34 o 
   6  18   1      564.03      367.65    107.11 o 
   8  18   1      683.12      738.20    122.55 o 
  -7  19   1      554.01      551.96    120.62 o 
  -5  19   1     1221.02     1249.63    127.38 o 
  -3  19   1      502.97      423.62    105.18 o 
  -1  19   1      259.93      190.10     73.34 o 
   1  19   1      404.50      535.56     82.02 o 
   3  19   1      158.45       56.93     92.64 o 
   5  19   1      293.40        2.89     96.50 o 
   7  19   1      772.72      593.46    182.38 o 
  -6  20   1      103.12        5.79    104.22 o 
  -4  20   1      594.59      717.94    204.57 o 
  -2  20   1      129.87      223.87    102.29 o 
   0  20   1      188.40       33.77    102.29 o 
   2  20   1      222.74      429.41    112.90 o 
   4  20   1      134.41       11.58    104.22 o 
  -1  21   1      197.83      220.01    109.04 o 
   1  21   1      297.61      283.70    138.96 o 
 -18   0   2      154.70      219.05    185.27 o 
 -16   0   2      412.64      373.44    149.57 o 
 -14   0   2      707.17     1018.04     92.64 o 
 -12   0   2     1217.69     1168.58     55.97 o 
 -10   0   2      675.24      813.47     40.53 o 
  -8   0   2      727.91      538.45     30.88 o 
  -6   0   2     6169.48     5398.03     49.21 o 
  -4   0   2      333.59      105.18     38.60 o 
  -2   0   2     1353.05     1759.14     55.00 o 
   0   0   2    53352.65    58417.27    419.76 o 
   4   0   2    16405.33    17799.81    172.73 o 
   6   0   2      377.97      282.74     32.81 o 
   8   0   2     3164.69     3180.54     83.95 o 
  10   0   2      289.96      319.40     55.97 o 
  12   0   2       85.16        3.86     82.02 o 
  14   0   2        2.68        0.96    104.22 o 
  16   0   2        9.60       58.86    125.45 o 
 -17   1   2      198.75       73.34    155.36 o 
 -15   1   2      501.92      438.10     83.95 o 
 -13   1   2     1470.51     1492.81     54.04 o 
 -11   1   2      500.60      487.31     28.95 o 
  -9   1   2      553.13      568.37     24.12 o 
  -7   1   2     8465.58     7711.06     64.65 o 
  -5   1   2     2221.32     2011.96     25.09 o 
  -3   1   2    16719.08    18802.41     96.50 o 
  -1   1   2      226.38       38.60      7.72 o 
   1   1   2    36733.58    36625.38    197.82 o 
   3   1   2    52666.50    53767.08    280.81 o 
   5   1   2       18.13        2.89     16.40 o 
   7   1   2     1139.76     1060.50     36.67 o 
   9   1   2      447.84      510.47     29.91 o 
  11   1   2      696.86      748.82     50.18 o 
  13   1   2      115.79       29.91     53.07 o 
  15   1   2       12.20      113.87     82.99 o 
 -18   2   2       49.76        0.00    136.06 o 
 -16   2   2      263.61      389.85    105.18 o 
 -14   2   2     1096.81     1147.35     59.83 o 
 -12   2   2     1186.83     1197.53     44.39 o 
 -10   2   2     1639.13     1747.56     40.53 o 
  -8   2   2     6830.43     6920.75     65.62 o 
  -6   2   2     2058.43     1961.78     37.63 o 
  -4   2   2     1753.16     1441.66     13.51 o 
  -2   2   2    21050.46    20747.79     53.07 o 
   0   2   2       30.07       12.54     10.61 o 
   2   2   2    13224.62    13852.12     84.92 o 
   4   2   2     5110.85     4789.14     49.21 o 
   6   2   2      581.84      466.08     25.09 o 
   8   2   2      297.56      325.19     25.09 o 
  10   2   2      715.97      685.13     40.53 o 
  12   2   2      727.20      764.26     66.58 o 
  14   2   2       55.52        1.93     98.43 o 
 -17   3   2       44.82        2.89    119.66 o 
 -15   3   2      566.72      510.47     59.83 o 
 -13   3   2      704.96      763.29     43.42 o 
 -11   3   2     1278.67     1437.80     41.49 o 
  -9   3   2     2946.61     2958.59     50.18 o 
  -7   3   2     5068.13     4927.13     55.97 o 
  -5   3   2     6783.10     6380.37     44.39 o 
  -3   3   2     7613.24     6866.72     44.39 o 
  -1   3   2     6363.65     6380.37     28.95 o 
   1   3   2    11010.83    10578.95     74.30 o 
   3   3   2    10813.99    10570.27     95.53 o 
   5   3   2     2033.38     1972.40     36.67 o 
   7   3   2     1708.87     1639.48     43.42 o 
   9   3   2     1454.82     1504.39     47.28 o 
  11   3   2      543.48      535.56     55.97 o 
  13   3   2      233.13      224.84     61.76 o 
  15   3   2       31.97       58.86    203.61 o 
 -18   4   2        1.05        0.00    137.03 o 
 -16   4   2       82.60      192.03    163.08 o 
 -14   4   2      792.36      705.39     79.13 o 
 -12   4   2      959.58     1104.89     47.28 o 
 -10   4   2     2146.47     2312.06     55.00 o 
  -8   4   2     2777.09     2920.96     45.35 o 
  -6   4   2     7862.28     7962.92     60.79 o 
  -4   4   2    16158.15    16208.58    132.20 o 
  -2   4   2     7083.36     7358.85    107.11 o 
   0   4   2      862.41      619.51     18.33 o 
   2   4   2      951.60      987.16     24.12 o 
   4   4   2     1974.34     1887.48     39.56 o 
   6   4   2     1072.19     1022.87     34.74 o 
   8   4   2     2128.80     2163.46     52.11 o 
  10   4   2      961.67     1019.01     46.32 o 
  12   4   2      239.98      285.63     57.90 o 
  14   4   2       97.44       76.23    103.25 o 
 -17   5   2       80.81      227.73    134.13 o 
 -15   5   2      127.03       66.58     69.48 o 
 -13   5   2     1016.99      999.71     60.79 o 
 -11   5   2      337.80      356.07     32.81 o 
  -9   5   2     2587.10     2472.25     45.35 o 
  -7   5   2    10446.11    10504.65     83.95 o 
  -5   5   2    13198.28    13751.77    110.01 o 
  -3   5   2     7257.27     6879.26     74.30 o 
  -1   5   2     5398.57     5377.77     65.62 o 
   1   5   2     2063.36     2083.37     27.02 o 
   3   5   2     2251.10     2392.16     32.81 o 
   5   5   2     1324.95     1333.59     37.63 o 
   7   5   2     2264.60     2369.96     57.90 o 
   9   5   2     3166.53     3438.18     68.51 o 
  11   5   2      768.56      524.94     60.79 o 
  13   5   2       90.00       31.84     84.92 o 
  15   5   2       33.39       92.64     80.09 o 
 -16   6   2      161.24      106.15    118.69 o 
 -14   6   2      101.92      130.27     64.65 o 
 -12   6   2      723.49      743.99     43.42 o 
 -10   6   2     1087.09     1102.96     48.25 o 
  -8   6   2     4807.94     4407.01     53.07 o 
  -6   6   2    13338.58    13806.77    106.15 o 
  -4   6   2    33916.11    37512.19    228.70 o 
  -2   6   2    10509.48    11555.50     76.23 o 
   0   6   2      564.82      576.09     27.98 o 
   2   6   2      509.46      503.71     24.12 o 
   4   6   2      351.75      334.84     22.19 o 
   6   6   2     2386.40     2354.52     54.04 o 
   8   6   2     5907.26     6076.41     87.81 o 
  10   6   2     1741.37     1608.60     72.37 o 
  12   6   2      242.11      284.67     86.85 o 
  14   6   2       99.30      182.38    118.69 o 
 -17   7   2       38.07        8.68    119.66 o 
 -15   7   2       18.65        1.93     69.48 o 
 -13   7   2      821.74      743.03     72.37 o 
 -11   7   2     2289.72     2352.59     54.04 o 
  -9   7   2     1744.92     1688.70     46.32 o 
  -7   7   2       25.31        1.93     19.30 o 
  -5   7   2     7578.65     7983.19     73.34 o 
  -3   7   2    21896.59    21856.54    121.59 o 
  -1   7   2       19.81       96.50     26.05 o 
   1   7   2      262.19      274.05     22.19 o 
   3   7   2     1124.87     1127.08     39.56 o 
   5   7   2     1243.61     1121.29     33.77 o 
   7   7   2     3411.36     3681.36     62.72 o 
   9   7   2      922.90      854.00     53.07 o 
  11   7   2        3.33        0.00    113.87 o 
  13   7   2      135.18      155.36     94.57 o 
  15   7   2       74.83       76.23     93.60 o 
 -16   8   2        7.97       75.27    115.80 o 
 -14   8   2      463.18      638.81     87.81 o 
 -12   8   2      880.92      890.67     56.93 o 
 -10   8   2      967.62      889.70     38.60 o 
  -8   8   2     2021.76     1942.48     45.35 o 
  -6   8   2      786.04      712.15     31.84 o 
  -4   8   2     6214.13     6843.56     75.27 o 
  -2   8   2     1027.42      958.21     31.84 o 
   0   8   2      288.29      162.11     20.26 o 
   2   8   2     1235.29     1156.03     36.67 o 
   4   8   2      856.19      830.84     36.67 o 
   6   8   2      619.86      599.25     33.77 o 
   8   8   2     1116.93     1188.84     47.28 o 
  10   8   2      111.37        0.96     73.34 o 
  12   8   2       33.20        0.00     61.76 o 
  14   8   2       47.09        9.65    151.50 o 
 -15   9   2       60.69       15.44    113.87 o 
 -13   9   2      642.20      724.69     88.78 o 
 -11   9   2       37.47        9.65     37.63 o 
  -9   9   2      855.53      780.66     36.67 o 
  -7   9   2     2209.38     2151.88     49.21 o 
  -5   9   2     3402.25     3268.35     60.79 o 
  -3   9   2     1898.10     1805.46     48.25 o 
  -1   9   2     2256.33     2351.63     52.11 o 
   1   9   2     4216.84     4403.15     56.93 o 
   3   9   2     3345.84     3305.02     51.14 o 
   5   9   2     1398.39     1494.74     45.35 o 
   7   9   2      629.97      684.16     43.42 o 
   9   9   2      766.10      691.88    110.01 o 
  11   9   2      110.11       38.60     78.16 o 
  13   9   2       34.07       19.30     77.20 o 
 -16  10   2       16.16        0.00    126.41 o 
 -14  10   2      178.24      287.56    108.08 o 
 -12  10   2      196.37      211.33     54.04 o 
 -10  10   2      417.64      449.68     54.04 o 
  -8  10   2      368.34      290.46     29.91 o 
  -6  10   2     1226.84     1154.10     41.49 o 
  -4  10   2     2500.46     2662.35     51.14 o 
  -2  10   2      276.09      252.82     27.98 o 
   0  10   2     3123.26     2887.19     54.04 o 
   2  10   2     3198.04     3196.94     51.14 o 
   4  10   2     2488.60     2704.81     54.04 o 
   6  10   2      395.45      409.15     37.63 o 
   8  10   2      316.65      401.43     54.04 o 
  10  10   2       98.71        5.79     67.55 o 
  12  10   2       33.87      137.99    125.45 o 
  14  10   2       61.77       11.58    114.83 o 
 -15  11   2      145.95      130.27    220.98 o 
 -13  11   2       38.10        4.82     72.37 o 
 -11  11   2       39.10       60.79     49.21 o 
  -9  11   2      475.18      511.43     50.18 o 
  -7  11   2      276.17      339.67     33.77 o 
  -5  11   2      838.92      730.48     34.74 o 
  -3  11   2      593.47      726.62     29.91 o 
  -1  11   2     3362.47     3656.27     58.86 o 
   1  11   2     4259.32     4511.23     76.23 o 
   3  11   2     2911.88     3083.07     59.83 o 
   5  11   2     1912.98     2123.90     56.93 o 
   7  11   2      145.65      111.94     61.76 o 
   9  11   2      144.97      120.62     59.83 o 
  11  11   2       35.60        3.86     65.62 o 
  13  11   2       44.63       34.74     79.13 o 
 -14  12   2      191.16       95.53    118.69 o 
 -12  12   2       17.97       11.58     76.23 o 
 -10  12   2      136.76      165.97     49.21 o 
  -8  12   2      151.59      114.83     42.46 o 
  -6  12   2       13.30       53.07     29.91 o 
  -4  12   2      105.05       99.39     27.02 o 
  -2  12   2     3197.28     2993.33     53.07 o 
   0  12   2     4335.60     4223.67     70.44 o 
   2  12   2     2704.09     2994.30     69.48 o 
   4  12   2     5475.91     5411.54     80.09 o 
   6  12   2     1010.44      840.49     65.62 o 
   8  12   2        1.87      106.15     71.41 o 
  10  12   2       54.34        5.79     59.83 o 
  12  12   2       39.57      185.27     84.92 o 
 -13  13   2      209.25      709.25    197.82 o 
 -11  13   2      250.27      215.19     72.37 o 
  -9  13   2      426.00      349.32    103.25 o 
  -7  13   2      706.14      716.01     50.18 o 
  -5  13   2      676.00      686.09     42.46 o 
  -3  13   2      234.67      292.39     34.74 o 
  -1  13   2       12.70       34.74     28.95 o 
   1  13   2       81.43      121.59     33.77 o 
   3  13   2      117.16      161.15     41.49 o 
   5  13   2       25.32        0.00     55.97 o 
   7  13   2       29.07       45.35     56.93 o 
   9  13   2       79.98        2.89    104.22 o 
  11  13   2      146.66      106.15     82.99 o 
 -14  14   2       94.93      299.14    205.54 o 
 -12  14   2      223.53      239.31     83.95 o 
 -10  14   2       22.24      153.43     69.48 o 
  -8  14   2      267.72      248.96    138.96 o 
  -6  14   2     1286.97     1428.15     67.55 o 
  -4  14   2      303.28      353.18     42.46 o 
  -2  14   2      366.87      256.68     34.74 o 
   0  14   2      192.89      159.22     49.21 o 
   2  14   2     2100.22     1920.29     69.48 o 
   4  14   2      185.19      198.78     87.81 o 
   6  14   2      215.63      257.65     61.76 o 
   8  14   2      217.18      294.32     72.37 o 
  10  14   2      142.24        6.75     90.71 o 
 -13  15   2      119.80        3.86    178.52 o 
 -11  15   2       27.38       83.95     77.20 o 
  -9  15   2        0.92        6.75     64.65 o 
  -7  15   2      196.69      299.14     65.62 o 
  -5  15   2      188.77      227.73     53.07 o 
  -3  15   2      474.12      501.78     53.07 o 
  -1  15   2      180.73      222.91     44.39 o 
   1  15   2     1157.69     1119.36     63.69 o 
   3  15   2      874.04      946.63     73.34 o 
   5  15   2       17.35       11.58     56.93 o 
   7  15   2      162.88      103.25     66.58 o 
   9  15   2       72.78        0.96     71.41 o 
 -12  16   2       61.14        5.79    170.80 o 
 -10  16   2        4.23       44.39     76.23 o 
  -8  16   2       82.11      108.08     87.81 o 
  -6  16   2       38.67      168.87     65.62 o 
  -4  16   2      136.91        5.79     57.90 o 
  -2  16   2      720.62      597.32     69.48 o 
   0  16   2       31.43       55.97     55.97 o 
   2  16   2       99.92       27.98     54.04 o 
   4  16   2       51.59       65.62     93.60 o 
   6  16   2       81.01       40.53     76.23 o 
   8  16   2       32.79       42.46     71.41 o 
 -11  17   2       42.83        0.00    184.31 o 
  -9  17   2       19.14      126.41     76.23 o 
  -7  17   2       83.50       46.32     67.55 o 
  -5  17   2       35.75       26.05     65.62 o 
  -3  17   2      134.55       49.21     60.79 o 
  -1  17   2      147.91      113.87     60.79 o 
   1  17   2      107.98       94.57     64.65 o 
   3  17   2       50.28       72.37     63.69 o 
   5  17   2       22.00       44.39     63.69 o 
   7  17   2       87.63      105.18     78.16 o 
 -10  18   2        9.68        4.82    164.04 o 
  -8  18   2       31.50       37.63     85.88 o 
  -6  18   2       96.47       74.30     73.34 o 
  -4  18   2       85.94       91.67     65.62 o 
  -2  18   2      210.14      181.41     65.62 o 
   0  18   2       20.07       35.70     62.72 o 
   2  18   2        5.93        0.96    106.15 o 
   4  18   2       21.22       51.14     67.55 o 
   6  18   2       76.59      130.27     76.23 o 
  -7  19   2       17.98       31.84    101.32 o 
  -5  19   2       62.95      232.56     78.16 o 
  -3  19   2      141.23      303.00     78.16 o 
  -1  19   2       13.45       79.13     68.51 o 
   1  19   2        5.26       85.88     68.51 o 
   3  19   2       11.12       35.70     72.37 o 
   5  19   2       13.26       91.67    143.78 o 
  -6  20   2       40.02       29.91    141.85 o 
  -4  20   2        7.95        1.93     92.64 o 
  -2  20   2       32.94      126.41     73.34 o 
   0  20   2        0.39       54.04    114.83 o 
   2  20   2        0.18       28.95     97.46 o 
  -1  21   2        5.29        0.96    115.80 o 
 -17   1   3        0.83       61.76    118.69 o 
 -15   1   3        2.12        0.00     60.79 o 
 -13   1   3        0.16        2.89     25.09 o 
 -11   1   3      498.23      528.80     30.88 o 
  -9   1   3      132.61      164.04     21.23 o 
  -7   1   3      350.13      325.19     14.47 o 
  -5   1   3     6316.43     5789.81    100.36 o 
  -3   1   3        8.23       10.61     24.12 o 
  -1   1   3    14259.80    14665.59    318.44 o 
   1   1   3     2821.48     2682.61     41.49 o 
   3   1   3       46.31       73.34     16.40 o 
   5   1   3    12036.66    12512.75     93.60 o 
   7   1   3     1772.03     1825.72     39.56 o 
   9   1   3       77.80       90.71     31.84 o 
  11   1   3        0.01        0.96     44.39 o 
  13   1   3        5.07       25.09     70.44 o 
  15   1   3        8.52        0.00     86.85 o 
 -18   2   3       27.50        2.89    128.34 o 
 -16   2   3        2.17        2.89     90.71 o 
 -14   2   3       28.63      145.71     52.11 o 
 -12   2   3      147.90      168.87     26.05 o 
 -10   2   3       53.75       48.25     18.33 o 
  -8   2   3     1573.22     1595.09     30.88 o 
  -6   2   3      285.78      289.49     15.44 o 
  -4   2   3     2704.48     2263.82     25.09 o 
  -2   2   3      733.22      658.11     38.60 o 
   0   2   3      750.29      942.77     34.74 o 
   2   2   3      338.15      358.00     15.44 o 
   4   2   3       84.45       99.39     17.37 o 
   6   2   3     1347.82     1342.27     36.67 o 
   8   2   3        6.60        0.00     22.19 o 
  10   2   3       11.42        0.96     36.67 o 
  12   2   3        5.55       14.47     64.65 o 
  14   2   3        8.82        3.86    165.01 o 
 -17   3   3       36.13      107.11    139.92 o 
 -15   3   3        0.61       36.67     57.90 o 
 -13   3   3       49.18       32.81     33.77 o 
 -11   3   3       11.08       62.72     23.16 o 
  -9   3   3      221.01      245.10     20.26 o 
  -7   3   3      446.94      518.19     16.40 o 
  -5   3   3     1765.64     1880.72     43.42 o 
  -3   3   3     2766.10     3052.20     52.11 o 
  -1   3   3     4197.09     4879.85     55.00 o 
   1   3   3      297.46      329.05     16.40 o 
   3   3   3        1.18        0.96     16.40 o 
   5   3   3      785.91      819.26     32.81 o 
   7   3   3       80.21       61.76     20.26 o 
   9   3   3       61.86       31.84     27.02 o 
  11   3   3        3.09        0.96     44.39 o 
  13   3   3        0.07        0.96     73.34 o 
  15   3   3       29.58        1.93     81.06 o 
 -18   4   3      115.58      145.71    137.03 o 
 -16   4   3        0.18        0.96     99.39 o 
 -14   4   3       11.34        1.93     55.00 o 
 -12   4   3      376.05      479.59     34.74 o 
 -10   4   3       87.91       82.99     22.19 o 
  -8   4   3     1098.12     1139.63     28.95 o 
  -6   4   3     3556.01     3628.28     44.39 o 
  -4   4   3     4146.72     4076.99     48.25 o 
  -2   4   3     1215.10     1372.19     30.88 o 
   0   4   3      487.94      487.31     27.02 o 
   2   4   3        6.65        0.00     16.40 o 
   4   4   3      148.52      209.40     29.91 o 
   6   4   3      267.95      291.42     37.63 o 
   8   4   3       39.97       71.41     31.84 o 
  10   4   3      160.80      137.03     41.49 o 
  12   4   3        0.83        0.00     55.00 o 
  14   4   3        2.07        8.68     79.13 o 
 -17   5   3      188.90      296.25    127.38 o 
 -15   5   3       23.23        0.00     80.09 o 
 -13   5   3      313.12      358.00     47.28 o 
 -11   5   3      686.69      701.53     32.81 o 
  -9   5   3      333.23      333.88     25.09 o 
  -7   5   3     1597.76     1435.87     32.81 o 
  -5   5   3      101.97      125.45     22.19 o 
  -3   5   3     1177.15     1162.79     16.40 o 
  -1   5   3      281.53      312.65     17.37 o 
   1   5   3      250.55      304.93     22.19 o 
   3   5   3      243.53      147.64     21.23 o 
   5   5   3       17.36        0.00     20.26 o 
   7   5   3       28.05       27.98     25.09 o 
   9   5   3      255.53      255.72     47.28 o 
  11   5   3        3.33       66.58     55.97 o 
  13   5   3        7.70        0.00     91.67 o 
 -18   6   3       36.73        4.82    128.34 o 
 -16   6   3        0.39       47.28    113.87 o 
 -14   6   3      407.24      335.81     71.41 o 
 -12   6   3      414.01      422.66     37.63 o 
 -10   6   3     1739.57     1768.79     45.35 o 
  -8   6   3     1381.26     1439.73     35.70 o 
  -6   6   3      141.97      192.99     22.19 o 
  -4   6   3     8682.44     9689.25     58.86 o 
  -2   6   3    18601.46    20445.75    115.80 o 
   0   6   3      293.55      301.07     16.40 o 
   2   6   3        2.94        6.75     17.37 o 
   4   6   3      144.60      194.92     22.19 o 
   6   6   3      151.27      152.47     24.12 o 
   8   6   3      889.19      824.08     42.46 o 
  10   6   3      324.64      548.10    108.08 o 
  12   6   3        5.63        2.89     70.44 o 
  14   6   3       61.07       84.92    132.20 o 
 -17   7   3        6.74        0.96    112.90 o 
 -15   7   3      141.17        0.00    121.59 o 
 -13   7   3       38.76      154.39     79.13 o 
 -11   7   3      164.48      159.22     31.84 o 
  -9   7   3      523.23      541.35     30.88 o 
  -7   7   3     1861.69     1883.62     41.49 o 
  -5   7   3     1920.09     2012.92     38.60 o 
  -3   7   3    12855.86    14623.13    123.52 o 
  -1   7   3     5598.26     5760.86     56.93 o 
   1   7   3      688.74      743.03     28.95 o 
   3   7   3      247.71      179.48     23.16 o 
   5   7   3      199.66      157.29     26.05 o 
   7   7   3      312.92      352.21     38.60 o 
   9   7   3      873.00      792.24     72.37 o 
  11   7   3      360.70      419.76     86.85 o 
  13   7   3       73.54       85.88    118.69 o 
 -16   8   3       28.05      216.15    122.55 o 
 -14   8   3      586.06      521.08     81.06 o 
 -12   8   3     1089.03     1168.58     59.83 o 
 -10   8   3        5.28       20.26     24.12 o 
  -8   8   3      808.05      888.74     32.81 o 
  -6   8   3     2340.75     2180.83     46.32 o 
  -4   8   3      121.52       94.57     24.12 o 
  -2   8   3       49.91       11.58     21.23 o 
   0   8   3     2007.72     2103.63     34.74 o 
   2   8   3     1607.63     1620.18     36.67 o 
   4   8   3      722.77      752.68     35.70 o 
   6   8   3       77.86      136.06     31.84 o 
   8   8   3       10.38        2.89     55.00 o 
  10   8   3      312.46      295.28     59.83 o 
  12   8   3       69.33        0.96     99.39 o 
  14   8   3        0.86        1.93    112.90 o 
 -17   9   3        1.16        0.00    123.52 o 
 -15   9   3      119.10      300.11    171.76 o 
 -13   9   3      977.54      817.33    119.66 o 
 -11   9   3      801.87      938.91     46.32 o 
  -9   9   3      503.99      389.85     35.70 o 
  -7   9   3      141.59      161.15     25.09 o 
  -5   9   3     1339.77     1570.97     40.53 o 
  -3   9   3     1860.93     1940.55     43.42 o 
  -1   9   3     1128.11     1053.75     33.77 o 
   1   9   3     1429.10     1444.56     32.81 o 
   3   9   3      825.57      904.18     33.77 o 
   5   9   3      389.07      394.67     32.81 o 
   7   9   3       10.27        0.96     32.81 o 
   9   9   3       86.63       25.09     53.07 o 
  11   9   3       97.67       54.04     75.27 o 
  13   9   3       13.63        4.82     80.09 o 
 -16  10   3       42.63        0.00    143.78 o 
 -14  10   3      498.54      592.49    119.66 o 
 -12  10   3      401.51      246.07     65.62 o 
 -10  10   3      738.84      755.57     42.46 o 
  -8  10   3      447.91      432.31     33.77 o 
  -6  10   3       76.88      109.04     23.16 o 
  -4  10   3      393.28      345.46     22.19 o 
  -2  10   3     1261.54     1329.73     34.74 o 
   0  10   3     2268.43     2240.66     47.28 o 
   2  10   3     2717.71     2855.34     54.04 o 
   4  10   3     2153.24     2239.69     51.14 o 
   6  10   3      323.76      307.82     36.67 o 
   8  10   3       54.77        0.00     54.04 o 
  10  10   3       94.57       56.93     61.76 o 
  12  10   3       49.29        0.00     71.41 o 
 -15  11   3      180.85      218.08    117.73 o 
 -13  11   3      560.54      144.75     83.95 o 
 -11  11   3      291.04      303.00     79.13 o 
  -9  11   3      442.43      376.34     39.56 o 
  -7  11   3     1105.08     1091.38     42.46 o 
  -5  11   3      376.24      346.42     27.98 o 
  -3  11   3      559.17      596.35     27.98 o 
  -1  11   3     2467.72     2626.64     55.00 o 
   1  11   3      567.80      588.63     36.67 o 
   3  11   3     1894.15     2037.05     55.00 o 
   5  11   3      740.17      789.34     41.49 o 
   7  11   3        2.87       30.88    111.94 o 
   9  11   3        7.39       43.42     69.48 o 
  11  11   3      100.14        9.65     79.13 o 
 -14  12   3      165.04      114.83    217.12 o 
 -12  12   3      412.73      380.20    133.17 o 
 -10  12   3       57.32      236.42     52.11 o 
  -8  12   3        5.52        0.96     28.95 o 
  -6  12   3      452.42      498.89     37.63 o 
  -4  12   3      490.94      444.85     36.67 o 
  -2  12   3     1749.64     1890.37     54.04 o 
   0  12   3     1037.98     1087.52     42.46 o 
   2  12   3     5782.64     5784.02     78.16 o 
   4  12   3     7134.43     6844.52     95.53 o 
   6  12   3      457.56      551.96     67.55 o 
   8  12   3      181.66      183.34     67.55 o 
  10  12   3      105.99       78.16     71.41 o 
  12  12   3       34.81        9.65     88.78 o 
 -15  13   3      150.85      215.19    167.90 o 
 -13  13   3      209.74       63.69    265.37 o 
 -11  13   3      260.83      544.24     92.64 o 
  -9  13   3       22.57       17.37     44.39 o 
  -7  13   3      505.25      615.65     51.14 o 
  -5  13   3     1654.51     1483.16     53.07 o 
  -3  13   3      365.01      428.45     36.67 o 
  -1  13   3       33.22       18.33     29.91 o 
   1  13   3     2814.66     2893.94     65.62 o 
   3  13   3    12334.78    12215.54    147.64 o 
   5  13   3     1127.68     1291.13    133.17 o 
   7  13   3       90.93      137.99     59.83 o 
   9  13   3      401.45      248.96     82.99 o 
  11  13   3       38.70       17.37     82.99 o 
 -14  14   3      166.79      546.17    128.34 o 
 -12  14   3      354.53      351.25    110.97 o 
 -10  14   3      180.73      192.03    102.29 o 
  -8  14   3      622.85      564.51     82.02 o 
  -6  14   3     2955.66     2796.48     95.53 o 
  -4  14   3     1499.77     1387.62     60.79 o 
  -2  14   3      817.87      838.56     44.39 o 
   0  14   3        7.97        6.75     37.63 o 
   2  14   3      397.93      388.88     56.93 o 
   4  14   3      668.33      590.56     66.58 o 
   6  14   3       35.86        0.96     57.90 o 
   8  14   3       43.95        5.79     71.41 o 
  10  14   3       82.00      177.55     90.71 o 
 -13  15   3      177.20      247.03    231.59 o 
 -11  15   3      287.56      197.82    103.25 o 
  -9  15   3      487.36      437.13     82.02 o 
  -7  15   3     1351.97     1275.69     91.67 o 
  -5  15   3      827.18      910.93    105.18 o 
  -3  15   3     1098.08     1225.51     69.48 o 
  -1  15   3     1334.81     1048.92     99.39 o 
   1  15   3        8.55        0.00     45.35 o 
   3  15   3      316.00      309.75     62.72 o 
   5  15   3      574.81      538.45     81.06 o 
   7  15   3       86.36       18.33    110.01 o 
   9  15   3       51.05      198.78     91.67 o 
 -12  16   3       90.20      345.46    203.61 o 
 -10  16   3      232.94      244.14    122.55 o 
  -8  16   3      706.97      830.84     87.81 o 
  -6  16   3     1462.79     1508.25    104.22 o 
  -4  16   3     1393.89     1355.78    107.11 o 
  -2  16   3     1109.13     1212.97     82.02 o 
   0  16   3      430.38      370.55     71.41 o 
   2  16   3      191.24      203.61     62.72 o 
   4  16   3      378.82      291.42     71.41 o 
   6  16   3      166.01      148.61    137.03 o 
   8  16   3      176.95      181.41     95.53 o 
 -11  17   3      184.79       13.51    106.15 o 
  -9  17   3      336.13      183.34    207.47 o 
  -7  17   3      562.13      578.02     88.78 o 
  -5  17   3     1143.57     1120.33     93.60 o 
  -3  17   3     1164.01     1289.20     93.60 o 
  -1  17   3      470.13      409.15     69.48 o 
   1  17   3      133.16      145.71     62.72 o 
   3  17   3      135.39      125.45     67.55 o 
   5  17   3      182.76       42.46     83.95 o 
   7  17   3      145.10      148.61     91.67 o 
 -10  18   3      135.89      320.37    132.20 o 
  -8  18   3      481.97      845.31    136.06 o 
  -6  18   3     1084.99     1223.58    100.36 o 
  -4  18   3     1362.36     1275.69    122.55 o 
  -2  18   3     1172.76     1438.77    108.08 o 
   0  18   3      438.32      337.74     71.41 o 
   2  18   3      109.51       70.44     68.51 o 
   4  18   3      178.88        7.72     80.09 o 
   6  18   3      148.75       32.81     84.92 o 
  -7  19   3      265.41      324.23    105.18 o 
  -5  19   3      680.41      730.48    108.08 o 
  -3  19   3     1163.56     1342.27    129.31 o 
  -1  19   3      624.26      816.36    110.97 o 
   1  19   3      256.34      497.92     92.64 o 
   3  19   3      216.89      291.42    120.62 o 
   5  19   3       77.51      136.06    103.25 o 
  -6  20   3       11.26      141.85    115.80 o 
  -4  20   3      180.45      200.71    168.87 o 
  -2  20   3      561.94      583.81    108.08 o 
   0  20   3       60.12      119.66     92.64 o 
   2  20   3      108.85       47.28    143.78 o 
 -18   0   4       28.02        0.00    171.76 o 
 -16   0   4      750.66      758.47    166.94 o 
 -14   0   4     1627.91     1476.40    109.04 o 
 -12   0   4     2667.45     2947.01     90.71 o 
 -10   0   4     2994.51     3065.71     53.07 o 
  -8   0   4     2683.49     3457.48     60.79 o 
  -6   0   4     1043.78      824.08     52.11 o 
  -4   0   4     7652.80     7013.39    297.21 o 
  -2   0   4     1012.52     1071.12    187.20 o 
   0   0   4      558.31      748.82     27.98 o 
   2   0   4    19418.11    19017.60    160.18 o 
   4   0   4    68034.84    68670.06    628.19 o 
   6   0   4     5694.25     5735.77    100.36 o 
   8   0   4      437.07      513.36     53.07 o 
  10   0   4      885.47      909.97    116.76 o 
  12   0   4       43.62      280.81    116.76 o 
  14   0   4       21.30        0.96    121.59 o 
 -19   1   4       21.80      157.29    135.10 o 
 -17   1   4      312.84      472.83    127.38 o 
 -15   1   4      793.64      904.18     92.64 o 
 -13   1   4     1750.00     1753.35     60.79 o 
 -11   1   4     4454.28     4545.00     54.04 o 
  -9   1   4     1133.34     1019.01     28.95 o 
  -7   1   4       59.21        0.96      9.65 o 
  -5   1   4    14906.42    14136.79    131.24 o 
  -3   1   4     4980.17     4440.79    155.36 o 
  -1   1   4    10882.43    10178.49    119.66 o 
   1   1   4      937.91      770.04     19.30 o 
   3   1   4    11068.55    11259.25     92.64 o 
   5   1   4    14897.90    15591.00    118.69 o 
   7   1   4       44.54       90.71     26.05 o 
   9   1   4      117.84       44.39     35.70 o 
  11   1   4      141.39      146.68     73.34 o 
  13   1   4      113.43        2.89     82.99 o 
 -18   2   4      260.65      493.10    129.31 o 
 -16   2   4      265.70      264.40     91.67 o 
 -14   2   4      930.99      925.40     59.83 o 
 -12   2   4     2738.17     2668.14     57.90 o 
 -10   2   4     3787.81     3591.61     53.07 o 
  -8   2   4     2897.96     2681.65     34.74 o 
  -6   2   4     6708.94     6298.35     32.81 o 
  -4   2   4     3279.44     2924.82     61.76 o 
  -2   2   4     4104.67     4358.76     69.48 o 
   0   2   4    13045.52    12702.85     94.57 o 
   2   2   4       17.82       13.51     15.44 o 
   4   2   4     4493.40     4492.89     47.28 o 
   6   2   4     2249.81     2341.98     43.42 o 
   8   2   4        5.35        4.82     27.02 o 
  10   2   4       49.47        5.79     52.11 o 
  12   2   4      221.89      271.16     83.95 o 
  14   2   4      106.82        1.93     88.78 o 
 -19   3   4       89.65        3.86    133.17 o 
 -17   3   4      207.77      172.73    217.12 o 
 -15   3   4      254.57      195.89     84.92 o 
 -13   3   4     1278.25     1445.52     53.07 o 
 -11   3   4     1778.62     1864.32     39.56 o 
  -9   3   4     3908.36     3646.62     45.35 o 
  -7   3   4     6065.35     5719.37     56.93 o 
  -5   3   4     6444.85     6515.47     43.42 o 
  -3   3   4     6134.01     5767.62     48.25 o 
  -1   3   4     6320.64     6392.92     64.65 o 
   1   3   4     6855.38     6582.05     72.37 o 
   3   3   4     2124.44     2282.15     38.60 o 
   5   3   4     3577.83     3382.21     47.28 o 
   7   3   4      625.24      730.48     34.74 o 
   9   3   4      251.96      173.69     47.28 o 
  11   3   4      318.65      369.58     70.44 o 
  13   3   4      126.69       99.39     84.92 o 
 -18   4   4      223.74      204.57    330.98 o 
 -16   4   4       26.95      263.44    102.29 o 
 -14   4   4      219.45      204.57     53.07 o 
 -12   4   4     2015.88     2111.35     58.86 o 
 -10   4   4     2816.09     2796.48     43.42 o 
  -8   4   4     3991.32     4060.59     47.28 o 
  -6   4   4     4251.82     4314.37     55.97 o 
  -4   4   4    11786.85    12258.00    108.08 o 
  -2   4   4    10395.99    10157.26     70.44 o 
   0   4   4     4722.11     4646.32     58.86 o 
   2   4   4     1167.14     1130.94     26.05 o 
   4   4   4      587.30      598.28     28.95 o 
   6   4   4      918.03      994.88     37.63 o 
   8   4   4      199.53      175.62     27.98 o 
  10   4   4      377.08      392.74     92.64 o 
  12   4   4      220.99       58.86     79.13 o 
  14   4   4       44.42        1.93     85.88 o 
 -17   5   4       63.71      398.53    124.48 o 
 -15   5   4      127.22        2.89     84.92 o 
 -13   5   4      413.68      530.73     51.14 o 
 -11   5   4     2091.97     1944.41     48.25 o 
  -9   5   4      791.91      770.04     29.91 o 
  -7   5   4     6677.90     6480.73     68.51 o 
  -5   5   4    16545.32    17269.08    132.20 o 
  -3   5   4     7244.46     8020.82     74.30 o 
  -1   5   4     6591.11     6563.72     43.42 o 
   1   5   4     3354.82     3650.48     39.56 o 
   3   5   4      789.62      784.52     34.74 o 
   5   5   4      815.85      910.93     37.63 o 
   7   5   4      497.66      515.29     35.70 o 
   9   5   4      418.07      326.16     47.28 o 
  11   5   4      782.74      852.07    115.80 o 
  13   5   4      152.11      256.68     88.78 o 
 -18   6   4      128.33       72.37    195.89 o 
 -16   6   4       38.28      167.90    115.80 o 
 -14   6   4      454.01      484.41     66.58 o 
 -12   6   4      155.45      231.59     35.70 o 
 -10   6   4     1798.68     1741.77     41.49 o 
  -8   6   4     2346.96     2205.92     41.49 o 
  -6   6   4     9154.73     8479.18     70.44 o 
  -4   6   4    12734.95    13104.27     83.95 o 
  -2   6   4    26831.97    28637.37    189.13 o 
   0   6   4     9175.95     9730.74     66.58 o 
   2   6   4      611.43      614.68     27.02 o 
   4   6   4      460.62      550.03     33.77 o 
   6   6   4      282.53      240.28     29.91 o 
   8   6   4      584.97      785.48     54.04 o 
  10   6   4     1274.21     1142.52    114.83 o 
  12   6   4      380.12      326.16     80.09 o 
 -17   7   4      486.99      247.03    189.13 o 
 -15   7   4      135.39       67.55    100.36 o 
 -13   7   4      264.13      408.18     57.90 o 
 -11   7   4     3257.87     2993.33     57.90 o 
  -9   7   4     6081.01     5990.52     71.41 o 
  -7   7   4     1807.56     1758.17     34.74 o 
  -5   7   4       12.40       25.09     19.30 o 
  -3   7   4     9368.26     9932.42     69.48 o 
  -1   7   4    11875.64    12528.19    101.32 o 
   1   7   4       71.03       93.60     19.30 o 
   3   7   4      219.34      272.12     22.19 o 
   5   7   4      733.09      831.80     35.70 o 
   7   7   4      354.44      401.43     49.21 o 
   9   7   4      728.85      521.08    146.68 o 
  11   7   4      193.01      101.32    104.22 o 
  13   7   4        1.00        0.96    106.15 o 
 -16   8   4      569.54      574.16    124.48 o 
 -14   8   4       17.56        0.00     87.81 o 
 -12   8   4      886.05     1068.22     84.92 o 
 -10   8   4     2662.25     2676.82     57.90 o 
  -8   8   4     2321.46     2255.13     46.32 o 
  -6   8   4     4111.13     3815.49     51.14 o 
  -4   8   4      776.88      632.05     23.16 o 
  -2   8   4     5782.96     6231.77     62.72 o 
   0   8   4      816.07      798.03     35.70 o 
   2   8   4       49.38       50.18     21.23 o 
   4   8   4      711.10      791.27     32.81 o 
   6   8   4      384.00      415.90     37.63 o 
   8   8   4      176.77      204.57     64.65 o 
  10   8   4      207.39      324.23     78.16 o 
  12   8   4       14.27        1.93     80.09 o 
 -17   9   4      197.97        1.93    228.70 o 
 -15   9   4       49.70       40.53    103.25 o 
 -13   9   4      223.68      461.25     65.62 o 
 -11   9   4     1450.63     1516.93     63.69 o 
  -9   9   4       34.88       32.81     25.09 o 
  -7   9   4     1902.43     1937.66     45.35 o 
  -5   9   4     3270.56     3267.38     88.78 o 
  -3   9   4     1994.84     1963.71     53.07 o 
  -1   9   4     2240.00     2381.54     46.32 o 
   1   9   4     1002.13     1060.50     33.77 o 
   3   9   4     1552.63     1473.51     45.35 o 
   5   9   4     1356.12     1309.46     50.18 o 
   7   9   4      626.76      661.00     54.04 o 
   9   9   4      158.95      167.90     67.55 o 
  11   9   4      147.15      186.24     78.16 o 
 -16  10   4      159.35      125.45    120.62 o 
 -14  10   4       54.71       13.51    181.41 o 
 -12  10   4      628.73      446.78     85.88 o 
 -10  10   4      606.53      539.42     52.11 o 
  -8  10   4      381.28      361.86     38.60 o 
  -6  10   4      805.17      771.97     33.77 o 
  -4  10   4     1950.57     2120.04     50.18 o 
  -2  10   4     1831.07     1972.40     44.39 o 
   0  10   4      211.75      186.24     23.16 o 
   2  10   4     1548.04     1602.81     45.35 o 
   4  10   4     1216.82     1301.74     46.32 o 
   6  10   4      970.09     1101.99     69.48 o 
   8  10   4      185.03      119.66    116.76 o 
  10  10   4       42.20       43.42     81.06 o 
  12  10   4       11.80      118.69     84.92 o 
 -15  11   4      140.22        6.75    119.66 o 
 -13  11   4      361.18      304.93    113.87 o 
 -11  11   4      139.06      149.57     57.90 o 
  -9  11   4      116.40       79.13     31.84 o 
  -7  11   4      640.43      664.86     32.81 o 
  -5  11   4      301.62      277.91     27.02 o 
  -3  11   4      792.05      758.47     32.81 o 
  -1  11   4      713.37      762.33     38.60 o 
   1  11   4     2011.39     2249.34     55.00 o 
   3  11   4     1727.81     1621.15     52.11 o 
   5  11   4     1191.52     1158.93     61.76 o 
   7  11   4      861.79      788.38     75.27 o 
   9  11   4       40.91      144.75     71.41 o 
  11  11   4       19.69        0.00     78.16 o 
 -16  12   4       38.64      131.24    133.17 o 
 -14  12   4      155.04      624.33    475.73 o 
 -12  12   4      481.14      674.51    111.94 o 
 -10  12   4      111.21       92.64     55.00 o 
  -8  12   4      283.95      275.02     38.60 o 
  -6  12   4       71.23      123.52     30.88 o 
  -4  12   4       36.72       12.54     26.05 o 
  -2  12   4      359.62      482.48     43.42 o 
   0  12   4     1711.34     1660.71     55.00 o 
   2  12   4     1368.21     1369.29     54.04 o 
   4  12   4     1523.34     1686.77     69.48 o 
   6  12   4     2346.85     2314.96    107.11 o 
   8  12   4      242.02       79.13     68.51 o 
  10  12   4        1.18        0.00     77.20 o 
 -15  13   4       68.97      275.02    122.55 o 
 -13  13   4      149.13      170.80    105.18 o 
 -11  13   4      510.80      282.74    169.83 o 
  -9  13   4      429.01      368.62     58.86 o 
  -7  13   4      426.95      436.17     49.21 o 
  -5  13   4      853.08      816.36     49.21 o 
  -3  13   4     1146.36     1155.07     55.00 o 
  -1  13   4      402.12      532.66     46.32 o 
   1  13   4       12.38        3.86     35.70 o 
   3  13   4       48.86       78.16     49.21 o 
   5  13   4       39.87        0.00     55.97 o 
   7  13   4       56.74      110.01     88.78 o 
   9  13   4       35.66        0.00     95.53 o 
 -14  14   4      105.03       90.71    121.59 o 
 -12  14   4      227.91      222.91     99.39 o 
 -10  14   4      372.21      411.08     92.64 o 
  -8  14   4       18.82       10.61     63.69 o 
  -6  14   4      486.81      567.40     58.86 o 
  -4  14   4     1414.67     1230.33     63.69 o 
  -2  14   4      118.12      192.99     39.56 o 
   0  14   4       49.47        5.79     40.53 o 
   2  14   4      284.26      366.69     61.76 o 
   4  14   4      488.03      398.53     87.81 o 
   6  14   4      200.97      275.02    122.55 o 
   8  14   4       69.49      111.94     82.99 o 
 -13  15   4       34.82        0.00    105.18 o 
 -11  15   4      247.14      325.19     99.39 o 
  -9  15   4       54.17      164.04     74.30 o 
  -7  15   4        2.58       61.76     60.79 o 
  -5  15   4      257.14      201.68     55.97 o 
  -3  15   4      193.71      181.41     53.07 o 
  -1  15   4      362.47      299.14     55.00 o 
   1  15   4      176.73       92.64     53.07 o 
   3  15   4      637.34      660.04     74.30 o 
   5  15   4      360.97      457.40     90.71 o 
   7  15   4        0.88        3.86     85.88 o 
   9  15   4       42.08       68.51     86.85 o 
 -12  16   4       13.14       65.62    110.01 o 
 -10  16   4      134.31      269.23    107.11 o 
  -8  16   4       26.43      114.83     87.81 o 
  -6  16   4       51.01        4.82     54.04 o 
  -4  16   4       36.16        1.93     55.97 o 
  -2  16   4      183.35      209.40     62.72 o 
   0  16   4      522.82      526.87     72.37 o 
   2  16   4       18.98        0.96     75.27 o 
   4  16   4       92.67       90.71     79.13 o 
   6  16   4       14.86       50.18     80.09 o 
   8  16   4        2.90        0.96     85.88 o 
 -11  17   4        0.37        0.96    121.59 o 
  -9  17   4      126.64      379.23    103.25 o 
  -7  17   4       41.81       11.58    142.82 o 
  -5  17   4       83.60      136.06     77.20 o 
  -3  17   4       26.64        0.00     60.79 o 
  -1  17   4       81.42      103.25     75.27 o 
   1  17   4      158.38      207.47     82.02 o 
   3  17   4       54.82       57.90     74.30 o 
   5  17   4       13.78       42.46     80.09 o 
   7  17   4        3.51      188.17     94.57 o 
 -10  18   4        1.88        0.00    101.32 o 
  -8  18   4       21.15      111.94     95.53 o 
  -6  18   4       21.47       27.98     87.81 o 
  -4  18   4      153.12      184.31     87.81 o 
  -2  18   4       76.66        0.00     77.20 o 
   0  18   4      129.33      170.80     91.67 o 
   2  18   4       28.36        0.96     73.34 o 
   4  18   4        0.26       35.70     82.99 o 
  -7  19   4        8.95      154.39     94.57 o 
  -5  19   4       20.84       24.12     84.92 o 
  -3  19   4      108.59      130.27     84.92 o 
  -1  19   4      152.85        0.00     80.09 o 
   1  19   4        3.27        0.00     82.02 o 
   3  19   4        0.08        8.68     87.81 o 
  -6  20   4       22.97      105.18    148.61 o 
  -4  20   4       49.07      180.45     98.43 o 
  -2  20   4       20.55        0.96     85.88 o 
   0  20   4       25.79       47.28     97.46 o 
 -19   1   5        0.01        0.00    119.66 o 
 -17   1   5       58.93        0.96    107.11 o 
 -15   1   5        9.06       50.18     80.09 o 
 -13   1   5        9.21        5.79     33.77 o 
 -11   1   5        0.15        0.00     28.95 o 
  -9   1   5      317.98      383.09     27.98 o 
  -7   1   5       69.77       32.81     18.33 o 
  -5   1   5     1198.36     1301.74     44.39 o 
  -3   1   5     4301.86     4517.98    159.22 o 
  -1   1   5      493.22      521.08     33.77 o 
   1   1   5     1218.80     1325.87     29.91 o 
   3   1   5      111.42       95.53     18.33 o 
   5   1   5      258.70      233.52     26.05 o 
   7   1   5     2979.00     2828.32     67.55 o 
   9   1   5      362.39      211.33     53.07 o 
  11   1   5        1.92        0.96     72.37 o 
  13   1   5        2.26       31.84     83.95 o 
 -18   2   5       18.68        0.96    108.08 o 
 -16   2   5       61.73      115.80    105.18 o 
 -14   2   5       10.69       12.54     50.18 o 
 -12   2   5       12.49        0.00     25.09 o 
 -10   2   5      214.64      196.85     16.40 o 
  -8   2   5        0.84        0.00     13.51 o 
  -6   2   5     2558.19     2459.70     30.88 o 
  -4   2   5      153.01      140.89     17.37 o 
  -2   2   5     1041.27     1109.71     36.67 o 
   0   2   5        2.41        8.68     15.44 o 
   2   2   5      148.28      110.01     18.33 o 
   4   2   5      136.21       77.20     31.84 o 
   6   2   5        0.19        0.00     23.16 o 
   8   2   5      497.29      459.33     53.07 o 
  10   2   5        0.71        0.00     49.21 o 
  12   2   5        3.03        4.82     66.58 o 
 -19   3   5       26.06        0.00    125.45 o 
 -17   3   5       48.56        2.89    107.11 o 
 -15   3   5       74.13      207.47     83.95 o 
 -13   3   5        4.23        8.68     49.21 o 
 -11   3   5      211.99      182.38     25.09 o 
  -9   3   5        0.73        1.93     16.40 o 
  -7   3   5      118.45      220.01     27.02 o 
  -5   3   5      985.36     1054.71     23.16 o 
  -3   3   5     2077.55     1886.51     35.70 o 
  -1   3   5      441.56      490.20     20.26 o 
   1   3   5      925.61      972.69     29.91 o 
   3   3   5       27.03       46.32     26.05 o 
   5   3   5        3.38        0.96     21.23 o 
   7   3   5      256.12      197.82     43.42 o 
   9   3   5      100.10       24.12     52.11 o 
  11   3   5        0.07       27.98     68.51 o 
  13   3   5        1.35        0.96     76.23 o 
 -18   4   5       73.87      197.82    126.41 o 
 -16   4   5      159.75      231.59    106.15 o 
 -14   4   5        2.48        0.00     58.86 o 
 -12   4   5       25.74       23.16     27.02 o 
 -10   4   5      911.79      826.01     30.88 o 
  -8   4   5      228.31      214.22     18.33 o 
  -6   4   5     1884.77     1837.30     43.42 o 
  -4   4   5     4316.95     4684.92     47.28 o 
  -2   4   5     1342.67     1381.83     21.23 o 
   0   4   5      656.63      704.43     22.19 o 
   2   4   5      216.25      209.40     27.98 o 
   4   4   5       11.42        3.86     20.26 o 
   6   4   5      108.44       77.20     26.05 o 
   8   4   5      157.33      161.15     54.04 o 
  10   4   5        3.70       14.47     59.83 o 
  12   4   5       12.68       31.84     80.09 o 
 -19   5   5       18.62        0.96    190.10 o 
 -17   5   5       60.81      112.90    110.97 o 
 -15   5   5      560.66      672.58     99.39 o 
 -13   5   5       72.65      104.22     44.39 o 
 -11   5   5      462.45      500.82     37.63 o 
  -9   5   5     2124.57     1981.08     35.70 o 
  -7   5   5      767.79      810.57     27.02 o 
  -5   5   5     2579.81     2384.44     47.28 o 
  -3   5   5      132.17      141.85     15.44 o 
  -1   5   5      972.30     1156.03     23.16 o 
   1   5   5       46.08       26.05     18.33 o 
   3   5   5      241.57      280.81     27.02 o 
   5   5   5       65.08       23.16     26.05 o 
   7   5   5       17.00        0.00     33.77 o 
   9   5   5       12.23        1.93     54.04 o 
  11   5   5       29.13        0.00     61.76 o 
 -18   6   5        0.36        0.00    165.01 o 
 -16   6   5      211.72      275.98    119.66 o 
 -14   6   5        0.82        1.93     77.20 o 
 -12   6   5     1563.33     1376.05     55.97 o 
 -10   6   5     1770.74     1750.45     41.49 o 
  -8   6   5     3077.94     2936.40     35.70 o 
  -6   6   5      522.00      534.59     22.19 o 
  -4   6   5       27.47       48.25     13.51 o 
  -2   6   5     6192.52     7022.08     84.92 o 
   0   6   5     6241.50     6731.62     70.44 o 
   2   6   5       42.94       29.91     21.23 o 
   4   6   5       67.24       75.27     18.33 o 
   6   6   5       77.08       92.64     33.77 o 
   8   6   5       21.52       96.50     55.00 o 
  10   6   5      160.26      198.78     73.34 o 
  12   6   5       60.98       36.67     86.85 o 
 -17   7   5        8.68        2.89    109.04 o 
 -15   7   5        4.92        0.00    100.36 o 
 -13   7   5      343.73      212.29     58.86 o 
 -11   7   5       20.60       55.00     30.88 o 
  -9   7   5      494.15      561.61     29.91 o 
  -7   7   5      394.67      419.76     21.23 o 
  -5   7   5     1735.36     1612.46     40.53 o 
  -3   7   5     1476.48     1505.35     35.70 o 
  -1   7   5     7388.40     8176.18     93.60 o 
   1   7   5     3177.38     3382.21     50.18 o 
   3   7   5      373.63      328.09     27.02 o 
   5   7   5      161.33      151.50     37.63 o 
   7   7   5       65.60      189.13     76.23 o 
   9   7   5       51.91        6.75     85.88 o 
  11   7   5      169.89      152.47     98.43 o 
 -18   8   5       91.94       95.53    129.31 o 
 -16   8   5       11.53        5.79     98.43 o 
 -14   8   5        2.14       63.69     89.74 o 
 -12   8   5     1367.24     1137.70     53.07 o 
 -10   8   5     1459.80     1430.08     51.14 o 
  -8   8   5       28.72       23.16     22.19 o 
  -6   8   5     2174.19     2101.70     51.14 o 
  -4   8   5     1768.26     1789.05     35.70 o 
  -2   8   5        9.31        6.75     18.33 o 
   0   8   5      454.98      446.78     27.02 o 
   2   8   5     1099.38     1103.92     39.56 o 
   4   8   5      232.36      311.68     34.74 o 
   6   8   5      114.98      153.43     41.49 o 
   8   8   5       11.38       79.13     86.85 o 
  10   8   5        0.68       33.77    144.75 o 
  12   8   5       76.50       18.33     84.92 o 
 -17   9   5      134.95        0.96    155.36 o 
 -15   9   5       18.32        0.00    102.29 o 
 -13   9   5      283.62      205.54     82.02 o 
 -11   9   5     2149.92     1950.20     59.83 o 
  -9   9   5     1246.65     1184.98     45.35 o 
  -7   9   5      391.77      309.75     23.16 o 
  -5   9   5      285.45      318.44     21.23 o 
  -3   9   5     1413.47     1390.52     37.63 o 
  -1   9   5      812.19      825.05     28.95 o 
   1   9   5     1083.93     1161.82     34.74 o 
   3   9   5      716.68      760.40     40.53 o 
   5   9   5      172.99      276.95     39.56 o 
   7   9   5       89.63      183.34     63.69 o 
   9   9   5        1.42       10.61     67.55 o 
  11   9   5        8.79        0.00     73.34 o 
 -16  10   5      143.47      349.32    119.66 o 
 -14  10   5      174.80      377.30    136.06 o 
 -12  10   5      852.84     1077.87    102.29 o 
 -10  10   5      885.07      836.63     45.35 o 
  -8  10   5     1360.55     1376.05     45.35 o 
  -6  10   5      328.46      298.18     21.23 o 
  -4  10   5       92.62       93.60     22.19 o 
  -2  10   5      388.52      341.60     26.05 o 
   0  10   5      791.06      841.45     31.84 o 
   2  10   5     1270.56     1368.33     44.39 o 
   4  10   5      708.12      770.04     47.28 o 
   6  10   5      549.52      559.68     75.27 o 
   8  10   5       60.00       65.62     65.62 o 
  10  10   5        1.50      109.04     82.02 o 
 -15  11   5      168.17        5.79    229.66 o 
 -13  11   5      488.02      608.90    113.87 o 
 -11  11   5      905.05      915.76     74.30 o 
  -9  11   5      595.92      724.69     75.27 o 
  -7  11   5      665.64      687.06     39.56 o 
  -5  11   5      786.80      844.35     36.67 o 
  -3  11   5      398.07      374.41     35.70 o 
  -1  11   5      902.60      942.77     52.11 o 
   1  11   5     1392.71     1352.89     53.07 o 
   3  11   5      162.74      174.66     43.42 o 
   5  11   5      683.18      699.60     83.95 o 
   7  11   5      254.99      343.53    113.87 o 
   9  11   5       23.84      152.47     81.06 o 
 -16  12   5      228.78      361.86    132.20 o 
 -14  12   5      284.69      342.56    263.44 o 
 -12  12   5      455.54      418.80    101.32 o 
 -10  12   5      944.66      856.89     61.76 o 
  -8  12   5       71.57       74.30     35.70 o 
  -6  12   5       26.71       19.30     30.88 o 
  -4  12   5      525.80      627.23     48.25 o 
  -2  12   5      513.19      606.00     45.35 o 
   0  12   5      809.31      800.92     64.65 o 
   2  12   5      445.56      413.01     43.42 o 
   4  12   5     2128.65     2081.44    203.61 o 
   6  12   5     2673.45     2704.81    145.71 o 
   8  12   5      145.10      137.03     68.51 o 
  10  12   5       39.80        0.00    107.11 o 
 -15  13   5      313.00      371.51    280.81 o 
 -13  13   5      373.66      387.92    146.68 o 
 -11  13   5      491.29      325.19     95.53 o 
  -9  13   5      464.61      486.34     55.97 o 
  -7  13   5       21.19       14.47     36.67 o 
  -5  13   5      707.23      883.91     48.25 o 
  -3  13   5     1476.77     1338.41     55.97 o 
  -1  13   5       51.57       11.58     36.67 o 
   1  13   5       88.23        0.00     50.18 o 
   3  13   5     1236.10     1202.35     92.64 o 
   5  13   5     3669.20     3534.68    203.61 o 
   7  13   5      513.74      330.02     84.92 o 
   9  13   5       66.25       99.39     91.67 o 
 -14  14   5      195.52      340.63    120.62 o 
 -12  14   5      357.84      418.80    253.79 o 
 -10  14   5      632.17      697.67     88.78 o 
  -8  14   5      298.65      275.98     69.48 o 
  -6  14   5      670.14      628.19     72.37 o 
  -4  14   5     3075.73     2933.50     82.99 o 
  -2  14   5     1286.96     1341.31     65.62 o 
   0  14   5      550.56      532.66     84.92 o 
   2  14   5        7.69        0.96     66.58 o 
   4  14   5       79.70        0.00     68.51 o 
   6  14   5      270.34      163.08     87.81 o 
   8  14   5        7.23        0.00     80.09 o 
 -13  15   5       81.31      201.68    192.99 o 
 -11  15   5      348.70      369.58    237.38 o 
  -9  15   5      697.28      526.87     88.78 o 
  -7  15   5      701.85      619.51    122.55 o 
  -5  15   5     1169.69     1077.87     87.81 o 
  -3  15   5      962.50      855.93     70.44 o 
  -1  15   5      932.85      967.86    170.80 o 
   1  15   5      526.59      406.25    174.66 o 
   3  15   5       32.92        9.65     67.55 o 
   5  15   5      146.23       94.57     82.99 o 
   7  15   5      229.19      196.85     88.78 o 
 -12  16   5       62.06      257.65    109.04 o 
 -10  16   5      180.38      254.75    110.01 o 
  -8  16   5      531.20      478.62     86.85 o 
  -6  16   5      845.08      826.98     99.39 o 
  -4  16   5     1338.92     1443.59    120.62 o 
  -2  16   5     1035.84      882.95    104.22 o 
   0  16   5      719.54      696.71     98.43 o 
   2  16   5      274.83      347.39     83.95 o 
   4  16   5       45.94        1.93     75.27 o 
   6  16   5      168.78      166.94     88.78 o 
 -11  17   5      203.71      187.20    216.15 o 
  -9  17   5      408.03      138.96    159.22 o 
  -7  17   5      523.20      282.74     95.53 o 
  -5  17   5      668.19      594.42     96.50 o 
  -3  17   5     1047.99      827.94    103.25 o 
  -1  17   5      646.19      757.50    100.36 o 
   1  17   5      274.42      384.06    199.75 o 
   3  17   5       52.08       27.02     87.81 o 
   5  17   5       31.30        2.89     78.16 o 
 -10  18   5      228.08      256.68    106.15 o 
  -8  18   5      243.53      146.68    118.69 o 
  -6  18   5      666.92      664.86    115.80 o 
  -4  18   5     1025.28     1107.78    114.83 o 
  -2  18   5      968.61      862.68    106.15 o 
   0  18   5      825.51     1175.33    121.59 o 
   2  18   5      274.74      131.24     84.92 o 
   4  18   5       42.79      213.26     98.43 o 
  -7  19   5      166.79      165.97     95.53 o 
  -5  19   5      320.58      400.46    141.85 o 
  -3  19   5      456.73      194.92     87.81 o 
  -1  19   5      742.11     1010.32    187.20 o 
   1  19   5      488.51      305.90    101.32 o 
  -4  20   5        4.20      368.62    104.22 o 
  -2  20   5      179.94      283.70    101.32 o 
 -18   0   6       15.59        9.65    159.22 o 
 -16   0   6       80.63      246.07    117.73 o 
 -14   0   6     2404.15     2565.85    136.06 o 
 -12   0   6     4207.58     4106.91    172.73 o 
 -10   0   6     4937.85     4896.25    127.38 o 
  -8   0   6     4007.06     3918.74     78.16 o 
  -6   0   6     2422.13     3542.40     74.30 o 
  -4   0   6      936.27      749.78    115.80 o 
  -2   0   6     5664.45     5181.88    241.24 o 
   0   0   6      161.47       95.53     30.88 o 
   2   0   6     1339.44     1211.04     59.83 o 
   4   0   6     4470.78     4489.03     80.09 o 
   6   0   6    10454.80    10155.33    180.45 o 
   8   0   6     1700.43     1527.55    117.73 o 
  10   0   6      174.65      484.41    114.83 o 
  12   0   6      147.38       49.21    120.62 o 
 -19   1   6       16.38        0.00    126.41 o 
 -17   1   6       51.80      141.85    107.11 o 
 -15   1   6      964.34      879.09     79.13 o 
 -13   1   6     2193.41     2211.71     76.23 o 
 -11   1   6     3831.09     3709.34     82.02 o 
  -9   1   6     7135.22     7369.47     74.30 o 
  -7   1   6     1226.84     1161.82     29.91 o 
  -5   1   6       76.22      100.36     71.41 o 
  -3   1   6     8562.90     8490.76    251.86 o 
  -1   1   6     3636.50     3427.57     60.79 o 
   1   1   6     3045.56     2912.28     43.42 o 
   3   1   6      834.02      846.28     33.77 o 
   5   1   6     2064.93     1960.82     56.93 o 
   7   1   6     3095.84     2766.56    135.10 o 
   9   1   6       21.26      172.73     59.83 o 
  11   1   6        4.65        1.93    111.94 o 
 -18   2   6       35.93      137.99    138.96 o 
 -16   2   6      771.03      722.76     90.71 o 
 -14   2   6      930.51      960.14     67.55 o 
 -12   2   6     2048.64     2033.19     70.44 o 
 -10   2   6     4506.08     4438.86     62.72 o 
  -8   2   6     6618.43     6922.68     56.93 o 
  -6   2   6     2983.49     2795.51     55.97 o 
  -4   2   6     3357.64     3085.00    131.24 o 
  -2   2   6     3949.79     3999.79     59.83 o 
   0   2   6     3928.31     3851.19     46.32 o 
   2   2   6     3351.04     3740.22     60.79 o 
   4   2   6       26.68        0.00     22.19 o 
   6   2   6      945.30      946.63     51.14 o 
   8   2   6      528.12      523.01     65.62 o 
  10   2   6       42.04        1.93     67.55 o 
  12   2   6        3.05        0.00     80.09 o 
 -19   3   6       40.57       16.40    123.52 o 
 -17   3   6      222.06      208.43    109.04 o 
 -15   3   6      867.41      705.39     77.20 o 
 -13   3   6      719.70      674.51     55.97 o 
 -11   3   6     1775.09     1781.33     64.65 o 
  -9   3   6     2730.73     3030.00     51.14 o 
  -7   3   6     6650.94     6314.75     56.93 o 
  -5   3   6     4236.62     3857.94     67.55 o 
  -3   3   6     4605.79     4568.16     89.74 o 
  -1   3   6     3474.12     3406.34     38.60 o 
   1   3   6     2628.13     2595.77     41.49 o 
   3   3   6     2415.57     2408.56     53.07 o 
   5   3   6      389.59      433.27     35.70 o 
   7   3   6      749.11      663.90     61.76 o 
   9   3   6      141.96       63.69     61.76 o 
  11   3   6       12.74      117.73     84.92 o 
 -18   4   6      190.20      236.42    167.90 o 
 -16   4   6      611.27      826.98    112.90 o 
 -14   4   6      137.78      142.82     55.00 o 
 -12   4   6      500.54      495.03     46.32 o 
 -10   4   6     3308.72     3122.64     64.65 o 
  -8   4   6     4074.86     3913.91     55.97 o 
  -6   4   6     4224.15     4208.23     48.25 o 
  -4   4   6     4581.60     4571.06     54.04 o 
  -2   4   6     7614.35     7340.52     77.20 o 
   0   4   6     2758.19     2787.79     44.39 o 
   2   4   6     2030.73     2109.42     49.21 o 
   4   4   6      488.51      491.17     52.11 o 
   6   4   6      110.09      124.48     38.60 o 
   8   4   6      247.67      194.92     62.72 o 
  10   4   6       18.96        0.00     63.69 o 
  12   4   6       36.28        0.00     83.95 o 
 -19   5   6      135.31       59.83    129.31 o 
 -17   5   6      505.95      533.63    122.55 o 
 -15   5   6      135.70       82.99     88.78 o 
 -13   5   6       56.87       16.40     42.46 o 
 -11   5   6      594.31      698.64     37.63 o 
  -9   5   6     2339.19     2189.51     49.21 o 
  -7   5   6     1661.84     1651.06     38.60 o 
  -5   5   6     9237.92     9219.31     80.09 o 
  -3   5   6     9001.50     9025.35     67.55 o 
  -1   5   6     2812.62     3028.07     51.14 o 
   1   5   6     3408.53     3656.27     56.93 o 
   3   5   6     1370.42     1412.71     48.25 o 
   5   5   6      102.45      162.11     34.74 o 
   7   5   6      239.34      217.12     55.00 o 
   9   5   6      103.24       15.44     62.72 o 
  11   5   6       43.13       19.30     93.60 o 
 -18   6   6      223.83      359.93    131.24 o 
 -16   6   6      377.70      342.56    137.99 o 
 -14   6   6      194.09      131.24     57.90 o 
 -12   6   6      897.66      724.69     55.00 o 
 -10   6   6       53.89       27.02     28.95 o 
  -8   6   6     3094.63     2829.29     49.21 o 
  -6   6   6     2742.98     2724.11     45.35 o 
  -4   6   6     6709.24     6599.42     61.76 o 
  -2   6   6     6038.96     6167.11     55.00 o 
   0   6   6     9942.13    10281.74    115.80 o 
   2   6   6     3817.49     3768.20    125.45 o 
   4   6   6      356.45      408.18     35.70 o 
   6   6   6      203.73      118.69     47.28 o 
   8   6   6      108.02      124.48     66.58 o 
  10   6   6      102.67      147.64     72.37 o 
 -17   7   6      157.54      222.91    114.83 o 
 -15   7   6     1370.09     1152.17    131.24 o 
 -13   7   6      209.12       93.60     54.04 o 
 -11   7   6      777.57      701.53     49.21 o 
  -9   7   6     7459.35     6776.97     81.06 o 
  -7   7   6     8239.13     7923.36     99.39 o 
  -5   7   6      870.20      961.11     41.49 o 
  -3   7   6      579.30      474.76     29.91 o 
  -1   7   6     4242.76     4780.45     62.72 o 
   1   7   6     3131.41     3308.88     55.00 o 
   3   7   6       13.00        0.96     31.84 o 
   5   7   6      131.24       99.39     60.79 o 
   7   7   6      170.74      154.39     56.93 o 
   9   7   6       55.12       30.88     85.88 o 
  11   7   6      104.66        0.96    137.03 o 
 -18   8   6      144.45      151.50    184.31 o 
 -16   8   6      271.64      488.27    114.83 o 
 -14   8   6     1480.41     1467.72    110.97 o 
 -12   8   6       17.00       29.91     46.32 o 
 -10   8   6      997.12      975.58     47.28 o 
  -8   8   6     5515.40     5015.91     74.30 o 
  -6   8   6     2818.59     2793.58     50.18 o 
  -4   8   6     3094.52     2938.33     49.21 o 
  -2   8   6      473.81      407.22     27.98 o 
   0   8   6     2643.51     2749.20     56.93 o 
   2   8   6      352.83      225.80     33.77 o 
   4   8   6        3.99        0.00     46.32 o 
   6   8   6      200.48      239.31    226.77 o 
   8   8   6      104.16        6.75     78.16 o 
  10   8   6       30.17       44.39     95.53 o 
 -17   9   6      165.90       39.56    171.76 o 
 -15   9   6      285.22       29.91    114.83 o 
 -13   9   6      299.63      320.37     63.69 o 
 -11   9   6      406.88      347.39     53.07 o 
  -9   9   6     1912.49     1920.29     60.79 o 
  -7   9   6      116.25      113.87     30.88 o 
  -5   9   6     2189.34     2205.92     58.86 o 
  -3   9   6     1986.75     1985.91     42.46 o 
  -1   9   6      846.05      936.98     62.72 o 
   1   9   6     1402.60     1448.42     55.00 o 
   3   9   6      293.02      257.65     45.35 o 
   5   9   6      313.74      430.38    191.06 o 
   7   9   6      438.01      518.19     79.13 o 
   9   9   6      184.62       99.39     98.43 o 
 -16  10   6      132.27      569.33    124.48 o 
 -14  10   6      328.67      552.93    328.09 o 
 -12  10   6      200.85      180.45     62.72 o 
 -10  10   6     1272.87     1215.86     63.69 o 
  -8  10   6      848.32      807.68     46.32 o 
  -6  10   6      188.78      180.45     26.05 o 
  -4  10   6     1022.79     1085.59     44.39 o 
  -2  10   6     1325.67     1250.60     44.39 o 
   0  10   6      640.91      656.18     47.28 o 
   2  10   6      176.21      244.14     54.04 o 
   4  10   6      378.86      483.45     88.78 o 
   6  10   6      270.79      436.17    104.22 o 
   8  10   6      280.27       79.13     78.16 o 
  10  10   6       58.70       84.92     79.13 o 
 -17  11   6       23.04      340.63    274.05 o 
 -15  11   6      170.57      192.03    112.90 o 
 -13  11   6      432.44      291.42     96.50 o 
 -11  11   6      552.56      557.75     62.72 o 
  -9  11   6      293.13      286.60     45.35 o 
  -7  11   6      211.16      326.16     33.77 o 
  -5  11   6      361.53      382.13     40.53 o 
  -3  11   6      207.36      186.24     34.74 o 
  -1  11   6      489.23      487.31     38.60 o 
   1  11   6      494.33      490.20     57.90 o 
   3  11   6      682.90      707.32     76.23 o 
   5  11   6      415.94      518.19     82.02 o 
   7  11   6      397.01      375.37     85.88 o 
   9  11   6      299.45      114.83     86.85 o 
 -16  12   6       50.52      135.10    118.69 o 
 -14  12   6      111.62        0.96    183.34 o 
 -12  12   6      384.73      393.71    100.36 o 
 -10  12   6      739.57      735.31     68.51 o 
  -8  12   6      288.94      293.35     49.21 o 
  -6  12   6      259.56      310.72     44.39 o 
  -4  12   6        8.34        9.65     46.32 o 
  -2  12   6        5.59        6.75     32.81 o 
   0  12   6      370.26      277.91     51.14 o 
   2  12   6      438.50      431.34     65.62 o 
   4  12   6      276.56      227.73     75.27 o 
   6  12   6      535.65      453.54    128.34 o 
   8  12   6      647.27      721.80     96.50 o 
 -15  13   6       98.70      205.54    121.59 o 
 -13  13   6      161.22      236.42    104.22 o 
 -11  13   6      280.61      220.01    105.18 o 
  -9  13   6      735.89      885.84     73.34 o 
  -7  13   6      381.94      466.08     65.62 o 
  -5  13   6      244.93      244.14     73.34 o 
  -3  13   6      778.51      565.47     64.65 o 
  -1  13   6      984.31      949.53     70.44 o 
   1  13   6      246.06      177.55     61.76 o 
   3  13   6        5.53       52.11     89.74 o 
   5  13   6       15.59       88.78     79.13 o 
   7  13   6        3.15       75.27     82.02 o 
 -14  14   6      169.68      226.77    111.94 o 
 -12  14   6      236.12      435.20    104.22 o 
 -10  14   6      290.57      255.72     80.09 o 
  -8  14   6      390.98      532.66     65.62 o 
  -6  14   6       35.19      114.83     66.58 o 
  -4  14   6      479.40      597.32     71.41 o 
  -2  14   6      875.19      671.62     88.78 o 
   0  14   6       59.81      121.59     72.37 o 
   2  14   6        4.00       10.61     71.41 o 
   4  14   6      104.34        9.65     72.37 o 
   6  14   6       46.28        4.82     82.02 o 
 -13  15   6       34.14        2.89    122.55 o 
 -11  15   6       73.47       15.44     90.71 o 
  -9  15   6      254.85      332.91     83.95 o 
  -7  15   6       50.20      172.73     64.65 o 
  -5  15   6        1.37        4.82     58.86 o 
  -3  15   6      198.26      330.02     70.44 o 
  -1  15   6      127.33        4.82     66.58 o 
   1  15   6      160.13      238.35     77.20 o 
   3  15   6       96.70       48.25    104.22 o 
   5  15   6      229.53      201.68     86.85 o 
 -12  16   6        4.14       10.61    212.29 o 
 -10  16   6       13.29      113.87     95.53 o 
  -8  16   6      158.65      217.12     83.95 o 
  -6  16   6       42.95      151.50     77.20 o 
  -4  16   6       20.62       45.35     74.30 o 
  -2  16   6       37.82      163.08     76.23 o 
   0  16   6      117.87       93.60     77.20 o 
   2  16   6      188.62      194.92    120.62 o 
   4  16   6       16.28        1.93     73.34 o 
 -11  17   6        4.20        0.00    101.32 o 
  -9  17   6        0.61       41.49     84.92 o 
  -7  17   6      192.67       59.83     83.95 o 
  -5  17   6       48.75      101.32     84.92 o 
  -3  17   6       58.59      172.73     85.88 o 
  -1  17   6       18.67        0.00     75.27 o 
   1  17   6       33.81        0.00     78.16 o 
   3  17   6       87.89        5.79     80.09 o 
 -10  18   6        8.38        0.00    126.41 o 
  -8  18   6        7.39        0.00     82.02 o 
  -6  18   6       19.20      193.96     91.67 o 
  -4  18   6       12.83      165.97     89.74 o 
  -2  18   6      115.50      196.85     99.39 o 
   0  18   6       25.03       78.16     82.02 o 
   2  18   6       52.64      140.89     88.78 o 
  -7  19   6        6.63        0.00    181.41 o 
  -5  19   6       62.85      182.38     96.50 o 
  -3  19   6        3.95        0.96    125.45 o 
  -1  19   6       95.46      161.15    130.27 o 
 -19   1   7       48.42       24.12    173.69 o 
 -17   1   7        5.95       60.79    104.22 o 
 -15   1   7       86.43       67.55     52.11 o 
 -13   1   7       46.18       75.27     43.42 o 
 -11   1   7       23.42       45.35     33.77 o 
  -9   1   7       20.51       16.40     20.26 o 
  -7   1   7       77.44       63.69     16.40 o 
  -5   1   7       59.00       53.07     62.72 o 
  -3   1   7     1025.16     1098.13     81.06 o 
  -1   1   7      964.55     1086.55     29.91 o 
   1   1   7      144.11       55.00     24.12 o 
   3   1   7       56.52      140.89     29.91 o 
   5   1   7        7.59        2.89     32.81 o 
   7   1   7      157.16      139.92     55.00 o 
   9   1   7      631.69      366.69     83.95 o 
  11   1   7       87.00        1.93     98.43 o 
 -18   2   7        0.87        0.00    101.32 o 
 -16   2   7       44.35        0.96     90.71 o 
 -14   2   7       85.95       95.53     54.04 o 
 -12   2   7        4.53        0.00     60.79 o 
 -10   2   7        0.96       15.44     20.26 o 
  -8   2   7       63.31       41.49     16.40 o 
  -6   2   7       54.11       53.07     21.23 o 
  -4   2   7      822.33      875.23     86.85 o 
  -2   2   7       26.54       70.44     21.23 o 
   0   2   7      173.35      142.82     20.26 o 
   2   2   7       21.56        0.96     23.16 o 
   4   2   7       20.08        0.00     29.91 o 
   6   2   7       31.03       42.46     47.28 o 
   8   2   7        5.93       54.04     63.69 o 
  10   2   7      155.64      248.00    112.90 o 
 -19   3   7        2.85        0.96    118.69 o 
 -17   3   7       89.73        0.96    100.36 o 
 -15   3   7       33.59        1.93     81.06 o 
 -13   3   7       60.95       63.69     43.42 o 
 -11   3   7        1.63        1.93     30.88 o 
  -9   3   7      369.26      316.51     26.05 o 
  -7   3   7       79.29       72.37     15.44 o 
  -5   3   7       68.41       93.60     19.30 o 
  -3   3   7     1085.52      953.39     35.70 o 
  -1   3   7      692.35      684.16     27.98 o 
   1   3   7       46.10       26.05     23.16 o 
   3   3   7       93.96       78.16     28.95 o 
   5   3   7        0.21       13.51     33.77 o 
   7   3   7        7.25        0.96     52.11 o 
   9   3   7       74.88       91.67     96.50 o 
  11   3   7       34.68        0.00     70.44 o 
 -18   4   7       60.86      327.12    120.62 o 
 -16   4   7      152.89      249.93     98.43 o 
 -14   4   7       72.01      100.36     52.11 o 
 -12   4   7       52.49       12.54     37.63 o 
 -10   4   7       21.67       35.70     26.05 o 
  -8   4   7      995.06      959.18     54.04 o 
  -6   4   7       41.35       60.79     23.16 o 
  -4   4   7     1310.65     1427.19     40.53 o 
  -2   4   7     1025.34     1105.85     28.95 o 
   0   4   7      286.90      373.44     32.81 o 
   2   4   7      263.81      286.60     31.84 o 
   4   4   7       63.91       90.71     34.74 o 
   6   4   7        0.50        0.96     56.93 o 
   8   4   7       49.87        0.96     56.93 o 
  10   4   7       47.06        7.72     98.43 o 
 -19   5   7        0.18        2.89    121.59 o 
 -17   5   7       73.11      118.69    106.15 o 
 -15   5   7       79.49       97.46     65.62 o 
 -13   5   7     1044.17     1181.12     63.69 o 
 -11   5   7      147.21      101.32     34.74 o 
  -9   5   7      422.81      415.90     28.95 o 
  -7   5   7     3970.80     3658.20     52.11 o 
  -5   5   7      841.74      872.33     25.09 o 
  -3   5   7     1363.14     1432.98     29.91 o 
  -1   5   7        1.47        0.96     25.09 o 
   1   5   7      369.25      378.27     30.88 o 
   3   5   7       10.99        0.00     31.84 o 
   5   5   7      115.54      200.71     44.39 o 
   7   5   7        9.61      102.29     54.04 o 
   9   5   7        3.11        0.00     60.79 o 
 -18   6   7       53.23       26.05    111.94 o 
 -16   6   7        9.78        7.72     98.43 o 
 -14   6   7      513.47      366.69     58.86 o 
 -12   6   7       12.10       15.44     40.53 o 
 -10   6   7     2663.68     2333.29     69.48 o 
  -8   6   7     3283.73     3240.36     55.00 o 
  -6   6   7     2211.32     2149.95     65.62 o 
  -4   6   7        9.51       27.98     20.26 o 
  -2   6   7      475.94      461.25     24.12 o 
   0   6   7     1901.12     2068.89     53.07 o 
   2   6   7     1247.88     1292.09     55.00 o 
   4   6   7        1.21        2.89     44.39 o 
   6   6   7       53.16        0.00     51.14 o 
   8   6   7       11.02       70.44     65.62 o 
  10   6   7        3.63        0.00     70.44 o 
 -17   7   7      127.01      107.11    110.97 o 
 -15   7   7       33.90        0.96     78.16 o 
 -13   7   7       88.40       77.20     48.25 o 
 -11   7   7      546.18      757.50     55.97 o 
  -9   7   7        5.84        4.82     31.84 o 
  -7   7   7      722.13      728.55     36.67 o 
  -5   7   7      171.03      205.54     27.98 o 
  -3   7   7      812.51      818.29     37.63 o 
  -1   7   7      744.74      812.50     34.74 o 
   1   7   7     2337.79     2443.30     65.62 o 
   3   7   7     1129.33     1175.33     69.48 o 
   5   7   7      136.95      143.78    141.85 o 
   7   7   7       55.26      164.04     62.72 o 
   9   7   7       15.15        0.00     89.74 o 
 -18   8   7       68.38      295.28    135.10 o 
 -16   8   7      172.76       12.54    103.25 o 
 -14   8   7       26.68        5.79     57.90 o 
 -12   8   7      112.42      151.50     47.28 o 
 -10   8   7     1456.05     1354.82     66.58 o 
  -8   8   7      964.25     1005.50     56.93 o 
  -6   8   7      247.38      292.39     29.91 o 
  -4   8   7     2141.81     2224.25     48.25 o 
  -2   8   7      510.67      460.29     35.70 o 
   0   8   7        3.23       11.58     29.91 o 
   2   8   7      392.47      375.37     42.46 o 
   4   8   7      331.95      271.16     55.97 o 
   6   8   7        6.88       86.85     81.06 o 
   8   8   7       13.99      210.36     91.67 o 
  10   8   7        0.23        2.89     99.39 o 
 -17   9   7       45.24      276.95    120.62 o 
 -15   9   7      291.77      521.08    189.13 o 
 -13   9   7       80.15      181.41     77.20 o 
 -11   9   7      630.65      600.21     64.65 o 
  -9   9   7     2500.80     2541.73     74.30 o 
  -7   9   7      921.12      793.20     52.11 o 
  -5   9   7      254.85      217.12     36.67 o 
  -3   9   7      429.61      408.18     36.67 o 
  -1   9   7      660.22      624.33     44.39 o 
   1   9   7      192.37      166.94     39.56 o 
   3   9   7      466.86      503.71     66.58 o 
   5   9   7      205.33      434.24     95.53 o 
   7   9   7       15.52        6.75     67.55 o 
   9   9   7       14.06        1.93     69.48 o 
 -16  10   7       49.98        4.82    121.59 o 
 -14  10   7      514.14      613.72    101.32 o 
 -12  10   7      375.05      352.21     58.86 o 
 -10  10   7      940.73     1074.01     62.72 o 
  -8  10   7     1141.95     1126.12     54.04 o 
  -6  10   7     1246.66     1274.72     66.58 o 
  -4  10   7      140.37       79.13     39.56 o 
  -2  10   7      164.03      155.36     37.63 o 
   0  10   7      235.77      192.03     39.56 o 
   2  10   7      265.15      360.90     78.16 o 
   4  10   7      415.69      458.36    125.45 o 
   6  10   7      114.65      114.83     70.44 o 
   8  10   7       92.20        3.86     66.58 o 
 -17  11   7        1.28      166.94    124.48 o 
 -15  11   7      274.84      299.14    109.04 o 
 -13  11   7      557.48      470.90     91.67 o 
 -11  11   7      736.26      611.79     65.62 o 
  -9  11   7      911.21      961.11     65.62 o 
  -7  11   7      709.37      773.90     85.88 o 
  -5  11   7      486.06      550.03     66.58 o 
  -3  11   7      265.47      299.14     44.39 o 
  -1  11   7      402.93      477.66     48.25 o 
   1  11   7      530.49      430.38    113.87 o 
   3  11   7      403.01      483.45     83.95 o 
   5  11   7       37.21        1.93     66.58 o 
   7  11   7      165.80      116.76     77.20 o 
 -16  12   7        4.30        8.68    158.25 o 
 -14  12   7      480.52      510.47    167.90 o 
 -12  12   7      582.17      664.86     95.53 o 
 -10  12   7      796.31      749.78     73.34 o 
  -8  12   7     1136.81     1062.43     71.41 o 
  -6  12   7       41.33        0.00     50.18 o 
  -4  12   7       49.43        0.00     59.83 o 
  -2  12   7      385.51      376.34    106.15 o 
   0  12   7      293.58      277.91     66.58 o 
   2  12   7      179.32      208.43     69.48 o 
   4  12   7      133.84       82.02     69.48 o 
   6  12   7      562.52      551.96     93.60 o 
   8  12   7      665.39      628.19    100.36 o 
 -15  13   7       22.99        0.00    231.59 o 
 -13  13   7      690.54      612.76    114.83 o 
 -11  13   7      570.15      666.79    100.36 o 
  -9  13   7      602.88      459.33     63.69 o 
  -7  13   7      543.74      461.25     56.93 o 
  -5  13   7       10.42       75.27     59.83 o 
  -3  13   7      423.49      432.31     70.44 o 
  -1  13   7      713.75      621.44     78.16 o 
   1  13   7        8.71        2.89    117.73 o 
   3  13   7       53.90       27.02     65.62 o 
   5  13   7      314.60      455.47     92.64 o 
   7  13   7      756.27      624.33    102.29 o 
 -14  14   7      189.17       99.39    107.11 o 
 -12  14   7      410.96      495.99    174.66 o 
 -10  14   7      471.94      551.00     83.95 o 
  -8  14   7      686.42      545.21     64.65 o 
  -6  14   7      354.53      519.15     64.65 o 
  -4  14   7      440.82      485.38     77.20 o 
  -2  14   7     1736.89     1567.11    102.29 o 
   0  14   7      710.74      771.01     90.71 o 
   2  14   7      215.67      247.03     77.20 o 
   4  14   7        3.74       17.37     79.13 o 
   6  14   7        6.57       30.88     86.85 o 
 -13  15   7      115.46      302.04    111.94 o 
 -11  15   7      123.24      212.29     97.46 o 
  -9  15   7      484.02      276.95     82.99 o 
  -7  15   7      892.06      999.71     86.85 o 
  -5  15   7      599.97      836.63    124.48 o 
  -3  15   7      661.29      719.87     88.78 o 
  -1  15   7      716.05      610.83     90.71 o 
   1  15   7      423.89      601.18     91.67 o 
   3  15   7      121.06      314.58     91.67 o 
   5  15   7       17.88        0.00     77.20 o 
 -12  16   7       42.26        3.86    179.48 o 
 -10  16   7       46.68       31.84     98.43 o 
  -8  16   7      266.46      257.65    105.18 o 
  -6  16   7      680.00      753.64     94.57 o 
  -4  16   7      533.64      539.42     96.50 o 
  -2  16   7      709.04      553.89     92.64 o 
   0  16   7      495.58      661.00     97.46 o 
   2  16   7      283.13      166.94     87.81 o 
   4  16   7       99.81        9.65     85.88 o 
 -11  17   7       24.83      108.08    105.18 o 
  -9  17   7      221.94        0.00     89.74 o 
  -7  17   7      534.31      647.49     98.43 o 
  -5  17   7      544.61      599.25     91.67 o 
  -3  17   7      487.05      356.07     92.64 o 
  -1  17   7      555.83      424.59     99.39 o 
   1  17   7      233.17      184.31    104.22 o 
   3  17   7      113.93      302.04    146.68 o 
  -8  18   7      177.58       49.21     82.99 o 
  -6  18   7      299.98      282.74     96.50 o 
  -4  18   7      548.91      453.54    102.29 o 
  -2  18   7      535.86      544.24    111.94 o 
   0  18   7      454.09      473.80    103.25 o 
  -5  19   7      183.88      115.80     96.50 o 
  -3  19   7      175.42      135.10    103.25 o 
 -20   0   8       59.70        0.96    178.52 o 
 -18   0   8      298.71      309.75    157.29 o 
 -16   0   8       52.78       16.40     82.99 o 
 -14   0   8      176.96      145.71    149.57 o 
 -12   0   8     4668.58     4639.57    134.13 o 
 -10   0   8     5692.38     5610.33     95.53 o 
  -8   0   8     4297.48     4517.02     72.37 o 
  -6   0   8     3214.61     2923.85    234.49 o 
  -4   0   8      669.48      920.58    150.54 o 
  -2   0   8      421.47      375.37     38.60 o 
   0   0   8     1714.77     1712.82     69.48 o 
   2   0   8        7.17        4.82     37.63 o 
   4   0   8      339.90      293.35     56.93 o 
   6   0   8      759.00      787.41    241.24 o 
   8   0   8     1506.26     1395.34    150.54 o 
  10   0   8      439.63      642.67    137.99 o 
 -19   1   8      133.47        0.96    114.83 o 
 -17   1   8       95.94      214.22     99.39 o 
 -15   1   8       69.79      111.94     49.21 o 
 -13   1   8     1853.75     1776.51     96.50 o 
 -11   1   8     3771.97     3757.59     67.55 o 
  -9   1   8     4496.80     4446.58     59.83 o 
  -7   1   8     5333.89     5824.55    215.19 o 
  -5   1   8      962.99      950.49    108.08 o 
  -3   1   8       33.08       82.02     52.11 o 
  -1   1   8     2835.22     3223.00     90.71 o 
   1   1   8     1612.36     1547.81     43.42 o 
   3   1   8      608.61      707.32     41.49 o 
   5   1   8      195.22      260.54     54.04 o 
   7   1   8      312.11      220.98     60.79 o 
   9   1   8      524.70      319.40     91.67 o 
 -18   2   8      120.01      141.85    116.76 o 
 -16   2   8      119.42      188.17     72.37 o 
 -14   2   8     1412.03     1440.70     87.81 o 
 -12   2   8     1920.68     1951.17     53.07 o 
 -10   2   8     2661.16     2640.15     39.56 o 
  -8   2   8     4250.95     3905.23     54.04 o 
  -6   2   8     5086.35     5220.48     73.34 o 
  -4   2   8     2154.71     2144.16     54.04 o 
  -2   2   8     1000.07      909.00     38.60 o 
   0   2   8     2368.82     2523.39     47.28 o 
   2   2   8     1255.46     1231.30     49.21 o 
   4   2   8      562.14      593.46     45.35 o 
   6   2   8        3.53        5.79     51.14 o 
   8   2   8      128.52       66.58     64.65 o 
  10   2   8       72.50       62.72     78.16 o 
 -19   3   8      176.14      276.95    163.08 o 
 -17   3   8       93.38      149.57    241.24 o 
 -15   3   8      470.61      360.90     60.79 o 
 -13   3   8     1907.35     1743.70     67.55 o 
 -11   3   8      987.38     1102.96     40.53 o 
  -9   3   8     1565.46     1537.19     38.60 o 
  -7   3   8     2732.41     2616.03     64.65 o 
  -5   3   8     4515.52     4404.12     80.09 o 
  -3   3   8     1571.99     1585.44     43.42 o 
  -1   3   8     1940.65     1852.74     37.63 o 
   1   3   8     1245.38     1215.86     44.39 o 
   3   3   8      636.03      677.41     43.42 o 
   5   3   8      536.43      546.17     60.79 o 
   7   3   8       39.51       44.39     58.86 o 
   9   3   8      118.05      203.61     82.02 o 
 -18   4   8      235.72      295.28    113.87 o 
 -16   4   8      433.07      436.17    107.11 o 
 -14   4   8      989.71      901.28     79.13 o 
 -12   4   8      329.65      321.33     42.46 o 
 -10   4   8      857.93      787.41     41.49 o 
  -8   4   8     2739.83     2760.78     39.56 o 
  -6   4   8     3264.77     3179.57     91.67 o 
  -4   4   8     2840.60     2775.25     62.72 o 
  -2   4   8     2504.09     2598.66     70.44 o 
   0   4   8     2337.17     2392.16     52.11 o 
   2   4   8      567.20      584.77     40.53 o 
   4   4   8      531.79      527.84     50.18 o 
   6   4   8      103.04       76.23     54.04 o 
   8   4   8        5.27       51.14     65.62 o 
 -19   5   8       68.56       63.69    123.52 o 
 -17   5   8      471.50      603.11    111.94 o 
 -15   5   8      861.13      943.74     71.41 o 
 -13   5   8      196.14      199.75     44.39 o 
 -11   5   8       16.25       20.26     40.53 o 
  -9   5   8      331.89      359.93     30.88 o 
  -7   5   8     1174.64     1202.35     36.67 o 
  -5   5   8     2602.78     2417.25     52.11 o 
  -3   5   8     5134.32     5171.27     61.76 o 
  -1   5   8     2310.70     2358.38     50.18 o 
   1   5   8      860.82      899.35     45.35 o 
   3   5   8     1130.15     1120.33     53.07 o 
   5   5   8      338.81      293.35     95.53 o 
   7   5   8        7.83       75.27     63.69 o 
   9   5   8       44.54       64.65     74.30 o 
 -18   6   8      131.33      292.39    115.80 o 
 -16   6   8      597.01      927.33    115.80 o 
 -14   6   8      712.08      769.08     63.69 o 
 -12   6   8      412.33      378.27     51.14 o 
 -10   6   8     1078.94      952.42     49.21 o 
  -8   6   8       11.78        1.93     27.02 o 
  -6   6   8     2943.38     2916.14     46.32 o 
  -4   6   8     1581.46     1659.75     37.63 o 
  -2   6   8     2256.78     2458.74     62.72 o 
   0   6   8     1738.99     1780.37     63.69 o 
   2   6   8     2454.08     2461.64    102.29 o 
   4   6   8     1106.79     1096.20     76.23 o 
   6   6   8      122.64      158.25     60.79 o 
   8   6   8       55.54        0.00     69.48 o 
 -17   7   8      176.37      126.41    128.34 o 
 -15   7   8      460.94      474.76     76.23 o 
 -13   7   8     2042.53     2042.84     83.95 o 
 -11   7   8      188.23      278.88     39.56 o 
  -9   7   8      811.80      774.87     53.07 o 
  -7   7   8     8523.52     7760.28    102.29 o 
  -5   7   8     5463.57     5387.42     82.99 o 
  -3   7   8      337.17      281.77     27.98 o 
  -1   7   8      803.47      796.10     43.42 o 
   1   7   8     1023.95     1053.75     55.00 o 
   3   7   8      496.45      487.31    116.76 o 
   5   7   8        2.21      149.57     92.64 o 
   7   7   8       26.53      140.89     62.72 o 
   9   7   8       18.13        0.00     93.60 o 
 -18   8   8        9.33      130.27    124.48 o 
 -16   8   8      326.50      389.85    109.04 o 
 -14   8   8      405.09      358.00     67.55 o 
 -12   8   8     2220.02     2299.52     90.71 o 
 -10   8   8       10.56       29.91     43.42 o 
  -8   8   8      768.59      819.26     54.04 o 
  -6   8   8     6181.86     5959.65     94.57 o 
  -4   8   8     1747.22     1810.28     56.93 o 
  -2   8   8     1058.48     1100.06     47.28 o 
   0   8   8      226.45      210.36     40.53 o 
   2   8   8      686.67      512.40     61.76 o 
   4   8   8       90.63      140.89     59.83 o 
   6   8   8        4.72        0.00     79.13 o 
   8   8   8       32.74       18.33     97.46 o 
 -17   9   8      145.96       54.04    206.50 o 
 -15   9   8      275.13      177.55     90.71 o 
 -13   9   8      264.36      224.84     62.72 o 
 -11   9   8      820.34      874.26     64.65 o 
  -9   9   8      363.45      449.68     55.00 o 
  -7   9   8     1406.70     1524.65     64.65 o 
  -5   9   8      374.89      468.01     40.53 o 
  -3   9   8     1046.31     1046.03     52.11 o 
  -1   9   8      554.49      607.93     47.28 o 
   1   9   8      258.32      265.37     77.20 o 
   3   9   8      515.47      580.91    113.87 o 
   5   9   8       49.31        1.93     61.76 o 
   7   9   8       39.60      126.41     76.23 o 
 -16  10   8      169.41        1.93    153.43 o 
 -14  10   8      152.15      149.57     82.02 o 
 -12  10   8      392.64      374.41     60.79 o 
 -10  10   8      513.60      592.49     58.86 o 
  -8  10   8     1237.22     1210.07     76.23 o 
  -6  10   8      691.01      658.11     52.11 o 
  -4  10   8       77.75       81.06     37.63 o 
  -2  10   8      594.16      577.05     50.18 o 
   0  10   8      465.29      502.75     76.23 o 
   2  10   8      199.08      308.79    119.66 o 
   4  10   8       84.45       11.58     57.90 o 
   6  10   8       54.35      105.18     73.34 o 
 -17  11   8        8.94       16.40    271.16 o 
 -15  11   8       58.84      150.54    136.06 o 
 -13  11   8      273.08      419.76     86.85 o 
 -11  11   8      673.84      555.82     63.69 o 
  -9  11   8      560.07      472.83     71.41 o 
  -7  11   8      374.07      243.17     75.27 o 
  -5  11   8      179.96      211.33     45.35 o 
  -3  11   8       75.92       50.18     76.23 o 
  -1  11   8       72.02       67.55     66.58 o 
   1  11   8      183.31      248.00     85.88 o 
   3  11   8      187.04      126.41     91.67 o 
   5  11   8      141.14       69.48     67.55 o 
   7  11   8       61.37      160.18     80.09 o 
 -16  12   8       17.42        9.65    231.59 o 
 -14  12   8       74.69        5.79    117.73 o 
 -12  12   8      175.12      140.89     62.72 o 
 -10  12   8      551.87      456.43     61.76 o 
  -8  12   8      693.80      562.58     75.27 o 
  -6  12   8      291.71      192.99     79.13 o 
  -4  12   8      132.71       70.44     96.50 o 
  -2  12   8        3.10        8.68     60.79 o 
   0  12   8        9.20       19.30     94.57 o 
   2  12   8      153.24      192.99    134.13 o 
   4  12   8       72.76       92.64     70.44 o 
   6  12   8       37.28        0.00     76.23 o 
 -15  13   8       18.28       35.70    104.22 o 
 -13  13   8      163.83      248.96    100.36 o 
 -11  13   8      247.65      318.44     79.13 o 
  -9  13   8      351.74      220.01     57.90 o 
  -7  13   8      570.09      459.33     64.65 o 
  -5  13   8      188.15      224.84     63.69 o 
  -3  13   8      110.71      130.27     58.86 o 
  -1  13   8      466.00      695.74     88.78 o 
   1  13   8      468.39      481.52    112.90 o 
   3  13   8       82.14        0.00     71.41 o 
   5  13   8        1.39       41.49     76.23 o 
 -14  14   8        0.80      238.35    111.94 o 
 -12  14   8      361.36      469.94    104.22 o 
 -10  14   8      276.37      169.83     84.92 o 
  -8  14   8      197.68      128.34     55.00 o 
  -6  14   8      300.97      372.48     68.51 o 
  -4  14   8       43.45        1.93     61.76 o 
  -2  14   8      271.18      248.00     67.55 o 
   0  14   8      377.08      405.29    150.54 o 
   2  14   8       42.54       85.88     87.81 o 
   4  14   8        8.81        0.96     73.34 o 
 -13  15   8        1.07       47.28    106.15 o 
 -11  15   8       90.76       32.81    174.66 o 
  -9  15   8       70.13      130.27     73.34 o 
  -7  15   8      109.66       46.32     61.76 o 
  -5  15   8       32.93      164.04     81.06 o 
  -3  15   8        2.97       56.93     67.55 o 
  -1  15   8       92.49       64.65     74.30 o 
   1  15   8       52.15        4.82     72.37 o 
   3  15   8       43.50        0.00     76.23 o 
 -12  16   8        8.90        0.96     98.43 o 
 -10  16   8        8.59       32.81    166.94 o 
  -8  16   8        9.31        8.68     77.20 o 
  -6  16   8       86.72      196.85     81.06 o 
  -4  16   8       37.66        9.65     75.27 o 
  -2  16   8       10.63       89.74     73.34 o 
   0  16   8       26.46        0.00     71.41 o 
   2  16   8       35.94       42.46     79.13 o 
  -9  17   8        8.17        0.00     78.16 o 
  -7  17   8        0.68        4.82     82.99 o 
  -5  17   8      128.85      166.94     85.88 o 
  -3  17   8       34.73        1.93     75.27 o 
  -1  17   8       33.92       55.00     79.13 o 
   1  17   8       10.37        0.96     81.06 o 
  -8  18   8        5.81      110.01     88.78 o 
  -6  18   8       20.14        0.96     78.16 o 
  -4  18   8       11.42        0.00     78.16 o 
  -2  18   8        7.74        1.93     78.16 o 
 -19   1   9        0.16        0.96    173.69 o 
 -17   1   9       72.34      298.18    101.32 o 
 -15   1   9       32.46        0.00     46.32 o 
 -13   1   9       52.66      191.06     49.21 o 
 -11   1   9      146.06      146.68     27.98 o 
  -9   1   9        2.78        0.96     19.30 o 
  -7   1   9       48.39       20.26     61.76 o 
  -5   1   9        9.48       57.90     57.90 o 
  -3   1   9       11.72       56.93     29.91 o 
  -1   1   9      357.01      408.18     31.84 o 
   1   1   9      198.24      225.80     32.81 o 
   3   1   9        6.40        1.93     32.81 o 
   5   1   9        2.69        0.00     46.32 o 
   7   1   9        1.72       27.98     60.79 o 
   9   1   9       46.78        1.93     77.20 o 
 -18   2   9        1.65       35.70    109.04 o 
 -16   2   9        3.05        0.96     84.92 o 
 -14   2   9      115.56      159.22     59.83 o 
 -12   2   9       39.72       11.58     32.81 o 
 -10   2   9        2.08        0.96     21.23 o 
  -8   2   9        0.23       21.23     23.16 o 
  -6   2   9       11.65        7.72     64.65 o 
  -4   2   9       53.92       19.30     21.23 o 
  -2   2   9      113.94      138.96     33.77 o 
   0   2   9        0.56        0.96     25.09 o 
   2   2   9       28.15       34.74     59.83 o 
   4   2   9       16.57        0.00     43.42 o 
   6   2   9        1.80        0.96     53.07 o 
   8   2   9        9.55        1.93     76.23 o 
 -19   3   9       12.04       79.13    118.69 o 
 -17   3   9       23.11      100.36     99.39 o 
 -15   3   9      163.58      114.83     55.00 o 
 -13   3   9        5.53       16.40     37.63 o 
 -11   3   9       16.68        0.96     27.02 o 
  -9   3   9       23.02        4.82     16.40 o 
  -7   3   9      296.14      241.24     33.77 o 
  -5   3   9      198.50      188.17     31.84 o 
  -3   3   9       38.16       32.81     27.02 o 
  -1   3   9      321.40      307.82     29.91 o 
   1   3   9       89.14       55.00     29.91 o 
   3   3   9       13.89       23.16     35.70 o 
   5   3   9        2.90       37.63     55.97 o 
   7   3   9        3.86      108.08     68.51 o 
 -18   4   9        1.27       27.02    195.89 o 
 -16   4   9      185.49      145.71     74.30 o 
 -14   4   9      151.44      219.05     57.90 o 
 -12   4   9        2.28       55.97     34.74 o 
 -10   4   9      206.53      123.52     33.77 o 
  -8   4   9       13.69        0.00     17.37 o 
  -6   4   9      588.21      579.95     37.63 o 
  -4   4   9       83.04       72.37     39.56 o 
  -2   4   9      290.60      302.04     28.95 o 
   0   4   9      120.96      104.22     30.88 o 
   2   4   9       59.66        1.93     51.14 o 
   4   4   9       86.28       66.58     98.43 o 
   6   4   9       21.99       44.39     62.72 o 
   8   4   9        1.28        2.89     65.62 o 
 -19   5   9       42.02        0.00    107.11 o 
 -17   5   9        0.70      222.91    103.25 o 
 -15   5   9      163.98      125.45     52.11 o 
 -13   5   9       84.69      120.62     40.53 o 
 -11   5   9      991.93      964.97     45.35 o 
  -9   5   9      132.07      159.22     27.02 o 
  -7   5   9      271.80      274.05     31.84 o 
  -5   5   9     3499.62     3544.33     62.72 o 
  -3   5   9      408.26      438.10     28.95 o 
  -1   5   9      281.53      264.40     34.74 o 
   1   5   9        5.12        0.00     38.60 o 
   3   5   9       89.75       43.42     65.62 o 
   5   5   9        5.76      126.41     89.74 o 
   7   5   9       44.15        0.96     63.69 o 
 -18   6   9       23.92      144.75    117.73 o 
 -16   6   9       67.94       75.27     66.58 o 
 -14   6   9      105.89        5.79     48.25 o 
 -12   6   9      534.37      542.31     43.42 o 
 -10   6   9       41.32        2.89     47.28 o 
  -8   6   9     2030.72     2070.82     52.11 o 
  -6   6   9     2714.77     2732.79     55.97 o 
  -4   6   9      677.22      737.24     33.77 o 
  -2   6   9        5.83        5.79     31.84 o 
   0   6   9      393.26      314.58     48.25 o 
   2   6   9      415.63      316.51     48.25 o 
   4   6   9      202.48      218.08    116.76 o 
   6   6   9        5.00        0.96     60.79 o 
   8   6   9       10.04       83.95     82.02 o 
 -17   7   9       51.48      165.01    184.31 o 
 -15   7   9      263.77      206.50     67.55 o 
 -13   7   9       85.91       78.16     49.21 o 
 -11   7   9      204.23      201.68     48.25 o 
  -9   7   9      482.33      410.11     43.42 o 
  -7   7   9       76.94        9.65     35.70 o 
  -5   7   9      477.19      515.29     35.70 o 
  -3   7   9       32.63       33.77     32.81 o 
  -1   7   9      193.32      184.31     44.39 o 
   1   7   9      236.05      251.86     51.14 o 
   3   7   9      507.92      642.67    217.12 o 
   5   7   9      293.73      284.67     90.71 o 
   7   7   9       39.48        0.00     89.74 o 
 -18   8   9        6.68      157.29    116.76 o 
 -16   8   9      154.08      322.30    122.55 o 
 -14   8   9      191.15      145.71     61.76 o 
 -12   8   9       69.65      102.29     59.83 o 
 -10   8   9      452.04      412.04     58.86 o 
  -8   8   9      687.82      584.77     50.18 o 
  -6   8   9      290.71      332.91     42.46 o 
  -4   8   9      552.66      612.76     71.41 o 
  -2   8   9      924.10      851.10     52.11 o 
   0   8   9      101.71       20.26     66.58 o 
   2   8   9        3.47        5.79     99.39 o 
   4   8   9      141.12      281.77     94.57 o 
   6   8   9       53.56       26.05     87.81 o 
 -17   9   9       36.30      160.18    152.47 o 
 -15   9   9       92.61      103.25     91.67 o 
 -13   9   9      354.12      375.37     65.62 o 
 -11   9   9      209.64      238.35     48.25 o 
  -9   9   9      865.03      782.59     56.93 o 
  -7   9   9     1352.21     1375.08     57.90 o 
  -5   9   9      388.29      362.83     51.14 o 
  -3   9   9      209.24      158.25     52.11 o 
  -1   9   9      268.87      199.75     43.42 o 
   1   9   9      174.57      266.33     99.39 o 
   3   9   9       27.66       38.60    105.18 o 
   5   9   9      116.47       61.76     70.44 o 
   7   9   9       36.57        0.00     72.37 o 
 -16  10   9        5.94       20.26    117.73 o 
 -14  10   9      100.66       98.43     64.65 o 
 -12  10   9      876.86      720.83     71.41 o 
 -10  10   9      455.44      455.47     55.00 o 
  -8  10   9      666.27      593.46     57.90 o 
  -6  10   9      763.25      858.82     55.00 o 
  -4  10   9      566.75      575.12     50.18 o 
  -2  10   9       65.23      130.27     93.60 o 
   0  10   9      123.93      121.59     96.50 o 
   2  10   9       88.65      253.79    110.01 o 
   4  10   9       51.56      107.11     64.65 o 
   6  10   9       92.54        6.75     73.34 o 
 -15  11   9        3.74      117.73    100.36 o 
 -13  11   9      403.99      418.80     68.51 o 
 -11  11   9      938.26      968.83     70.44 o 
  -9  11   9      690.95      625.30     61.76 o 
  -7  11   9      561.72      558.72     76.23 o 
  -5  11   9      455.96      580.91     80.09 o 
  -3  11   9      196.47      206.50     99.39 o 
  -1  11   9       60.47      155.36    103.25 o 
   1  11   9      233.57      155.36     65.62 o 
   3  11   9      161.01      179.48     67.55 o 
   5  11   9       67.05      104.22     78.16 o 
 -16  12   9        7.69      129.31    169.83 o 
 -14  12   9        3.19      117.73    161.15 o 
 -12  12   9      597.54      493.10     88.78 o 
 -10  12   9      793.52     1019.01     82.99 o 
  -8  12   9      756.03      869.44     96.50 o 
  -6  12   9      707.06      694.78    122.55 o 
  -4  12   9       20.21        0.00    101.32 o 
  -2  12   9       36.41        0.00     81.06 o 
   0  12   9      139.64      314.58    148.61 o 
   2  12   9       93.33      199.75     73.34 o 
   4  12   9       19.82      104.22     75.27 o 
 -15  13   9       10.08      110.97    107.11 o 
 -13  13   9       30.39        3.86     92.64 o 
 -11  13   9      921.79      926.37     80.09 o 
  -9  13   9      476.85      369.58     61.76 o 
  -7  13   9      439.01      468.01     64.65 o 
  -5  13   9      423.73      501.78     86.85 o 
  -3  13   9        4.90      113.87     95.53 o 
  -1  13   9      103.32      194.92    128.34 o 
   1  13   9      224.05      144.75     70.44 o 
   3  13   9        2.84        0.00     73.34 o 
 -14  14   9       38.69        0.00     99.39 o 
 -12  14   9      257.55      414.94    165.97 o 
 -10  14   9      549.61      341.60     80.09 o 
  -8  14   9      364.95      672.58    137.99 o 
  -6  14   9      476.84      618.54     79.13 o 
  -4  14   9      292.27      334.84    112.90 o 
  -2  14   9      163.50      511.43    163.08 o 
   0  14   9      578.93      701.53     89.74 o 
   2  14   9      268.10      315.54     84.92 o 
 -13  15   9      264.55      471.87    187.20 o 
 -11  15   9      116.19       59.83    126.41 o 
  -9  15   9      154.20      275.02     77.20 o 
  -7  15   9      399.77      366.69    100.36 o 
  -5  15   9      624.18      377.30    130.27 o 
  -3  15   9      344.63      412.04     81.06 o 
  -1  15   9      253.01      175.62     77.20 o 
   1  15   9      313.69      218.08     86.85 o 
 -10  16   9       26.00        0.00     86.85 o 
  -8  16   9       32.54        0.96     75.27 o 
  -6  16   9      260.36      328.09     81.06 o 
  -4  16   9      463.87      489.24     88.78 o 
  -2  16   9      200.91      135.10     76.23 o 
   0  16   9      225.84      174.66     84.92 o 
  -9  17   9       21.21       63.69    164.04 o 
  -7  17   9      143.85      230.63     92.64 o 
  -5  17   9      419.10      407.22    104.22 o 
  -3  17   9      376.67      288.53     89.74 o 
 -18   0  10      155.25      128.34    143.78 o 
 -16   0  10      497.49      615.65     98.43 o 
 -14   0  10       67.94       84.92     69.48 o 
 -12   0  10      245.91      226.77     75.27 o 
 -10   0  10     5113.23     4622.20    110.01 o 
  -8   0  10     3290.19     3241.33    504.68 o 
  -6   0  10     2085.31     2206.88    241.24 o 
  -4   0  10     1500.23     1696.41    246.07 o 
  -2   0  10       94.15      139.92     40.53 o 
   0   0  10       23.86       63.69     58.86 o 
   2   0  10      392.32      353.18     72.37 o 
   4   0  10        6.05        0.00    131.24 o 
   6   0  10       38.03        4.82     84.92 o 
 -19   1  10      101.19      152.47    120.62 o 
 -17   1  10      222.60      242.21     78.16 o 
 -15   1  10      268.00      359.93     55.97 o 
 -13   1  10       53.09       88.78     44.39 o 
 -11   1  10     2142.85     1970.47     52.11 o 
  -9   1  10     3730.88     3630.21     68.51 o 
  -7   1  10     2739.78     2796.48    151.50 o 
  -5   1  10     2170.50     2175.04    137.99 o 
  -3   1  10      472.13      393.71     40.53 o 
  -1   1  10        6.55        0.96     46.32 o 
   1   1  10      665.70      716.01     40.53 o 
   3   1  10      441.07      487.31     47.28 o 
   5   1  10       80.41      103.25     67.55 o 
   7   1  10       25.16        0.00     67.55 o 
 -18   2  10       91.46       71.41    107.11 o 
 -16   2  10      239.72      311.68     61.76 o 
 -14   2  10      276.14      425.55     55.00 o 
 -12   2  10     1474.19     1283.41     47.28 o 
 -10   2  10     2028.30     2171.18     69.48 o 
  -8   2  10     2158.20     1869.14     62.72 o 
  -6   2  10     2012.82     2039.94    139.92 o 
  -4   2  10     2079.23     2096.88     49.21 o 
  -2   2  10      811.68      834.70     43.42 o 
   0   2  10      270.51      279.84     37.63 o 
   2   2  10      747.71      830.84     49.21 o 
   4   2  10      280.86      150.54     56.93 o 
   6   2  10       64.73        1.93     60.79 o 
 -19   3  10      116.37      234.49    123.52 o 
 -17   3  10      255.41      402.39     81.06 o 
 -15   3  10      165.80       77.20     50.18 o 
 -13   3  10      755.60      821.19     49.21 o 
 -11   3  10     2093.91     2038.01     70.44 o 
  -9   3  10      774.43      670.65     66.58 o 
  -7   3  10      991.43      971.72     40.53 o 
  -5   3  10     1460.14     1523.69     75.27 o 
  -3   3  10     1720.48     1762.03     68.51 o 
  -1   3  10      450.34      506.61     44.39 o 
   1   3  10      466.19      444.85     55.00 o 
   3   3  10      305.34      262.47     50.18 o 
   5   3  10      105.26       58.86     80.09 o 
   7   3  10       80.43       83.95     74.30 o 
 -18   4  10       98.21       87.81    147.64 o 
 -16   4  10      464.71      505.64     68.51 o 
 -14   4  10      607.26      807.68     65.62 o 
 -12   4  10      945.25     1026.73     46.32 o 
 -10   4  10      463.86      410.11     36.67 o 
  -8   4  10      773.86      655.21     55.00 o 
  -6   4  10     1196.17     1090.41     60.79 o 
  -4   4  10     1465.25     1421.40    100.36 o 
  -2   4  10     1364.65     1458.07     48.25 o 
   0   4  10      704.63      746.89     52.11 o 
   2   4  10      447.57      275.02     82.02 o 
   4   4  10       93.50      110.01    124.48 o 
   6   4  10      104.68      245.10     71.41 o 
 -19   5  10      134.95       89.74    117.73 o 
 -17   5  10      188.95       82.02    106.15 o 
 -15   5  10      858.71      809.61     68.51 o 
 -13   5  10      851.64      968.83     64.65 o 
 -11   5  10      222.09      305.90     41.49 o 
  -9   5  10      150.89      105.18     31.84 o 
  -7   5  10       45.63       35.70     36.67 o 
  -5   5  10      327.14      317.47     37.63 o 
  -3   5  10     1886.46     1851.77     60.79 o 
  -1   5  10     1413.80     1433.94     53.07 o 
   1   5  10      391.25      391.78     55.00 o 
   3   5  10      223.39      162.11     83.95 o 
   5   5  10      253.98      266.33     69.48 o 
   7   5  10       57.65      124.48     76.23 o 
 -18   6  10      228.20      239.31    114.83 o 
 -16   6  10      215.84      137.99    103.25 o 
 -14   6  10      938.83     1072.08     67.55 o 
 -12   6  10      853.54      931.19     56.93 o 
 -10   6  10      443.44      529.77     48.25 o 
  -8   6  10      640.83      578.98     61.76 o 
  -6   6  10       55.38       50.18     34.74 o 
  -4   6  10     1518.77     1479.30     50.18 o 
  -2   6  10      514.69      486.34     43.42 o 
   0   6  10      368.14      353.18     55.97 o 
   2   6  10      352.79      392.74     94.57 o 
   4   6  10      471.29      541.35    103.25 o 
   6   6  10      223.43      422.66     84.92 o 
 -17   7  10       58.37      129.31    100.36 o 
 -15   7  10      212.40      108.08     63.69 o 
 -13   7  10      802.00      904.18     60.79 o 
 -11   7  10     1605.27     1677.12     61.76 o 
  -9   7  10      126.61      202.64     45.35 o 
  -7   7  10      317.96      381.16     56.93 o 
  -5   7  10     4675.97     4719.66     86.85 o 
  -3   7  10     2146.54     2066.96     66.58 o 
  -1   7  10      122.23       82.02     73.34 o 
   1   7  10      317.54      371.51    128.34 o 
   3   7  10      160.63      217.12    152.47 o 
   5   7  10       65.09      147.64     89.74 o 
 -18   8  10      101.35      118.69    284.67 o 
 -16   8  10       12.45      168.87     91.67 o 
 -14   8  10      455.68      385.02     66.58 o 
 -12   8  10      443.65      310.72     54.04 o 
 -10   8  10     1776.98     1792.91     72.37 o 
  -8   8  10       21.36        0.96     42.46 o 
  -6   8  10      446.64      383.09     51.14 o 
  -4   8  10     3821.58     3953.48     86.85 o 
  -2   8  10      643.53      686.09     51.14 o 
   0   8  10      212.02      105.18    107.11 o 
   2   8  10       70.86        0.00    139.92 o 
   4   8  10      120.22      211.33     72.37 o 
   6   8  10       11.96        0.96     89.74 o 
 -17   9  10       15.38      110.97    114.83 o 
 -15   9  10      238.23      197.82    110.01 o 
 -13   9  10      287.97      352.21     71.41 o 
 -11   9  10      177.60      195.89     49.21 o 
  -9   9  10     1010.29     1072.08     62.72 o 
  -7   9  10      163.19      155.36     45.35 o 
  -5   9  10      661.39      680.30     76.23 o 
  -3   9  10      435.09      300.11     62.72 o 
  -1   9  10      194.58      183.34     70.44 o 
   1   9  10       75.15        6.75    103.25 o 
   3   9  10       68.47       21.23     64.65 o 
   5   9  10      118.93      252.82     82.99 o 
 -16  10  10       33.82      100.36    106.15 o 
 -14  10  10      270.94      277.91     82.99 o 
 -12  10  10      109.86      152.47     71.41 o 
 -10  10  10      316.57      385.99     56.93 o 
  -8  10  10      628.26      650.39     99.39 o 
  -6  10  10      629.93      654.25    105.18 o 
  -4  10  10      349.79      318.44    100.36 o 
  -2  10  10       40.43        0.96    141.85 o 
   0  10  10      141.62       19.30     88.78 o 
   2  10  10       96.46       30.88     64.65 o 
   4  10  10       52.64       21.23     69.48 o 
 -15  11  10       11.08        0.96    182.38 o 
 -13  11  10      124.85      220.01    118.69 o 
 -11  11  10      232.95      175.62     66.58 o 
  -9  11  10      542.11      356.07    110.97 o 
  -7  11  10      423.51      223.87    110.01 o 
  -5  11  10      260.07       63.69    109.04 o 
  -3  11  10       80.03        2.89    104.22 o 
  -1  11  10        3.73       78.16     84.92 o 
   1  11  10        9.46       33.77     68.51 o 
   3  11  10       42.91      219.05     77.20 o 
 -14  12  10       47.10      109.04     99.39 o 
 -12  12  10       75.76      230.63     76.23 o 
 -10  12  10      135.44      103.25     65.62 o 
  -8  12  10      492.00      422.66    114.83 o 
  -6  12  10      359.32      262.47    103.25 o 
  -4  12  10      147.12      153.43     64.65 o 
  -2  12  10       40.43        0.00     59.83 o 
   0  12  10        2.80       47.28     69.48 o 
   2  12  10        8.42       60.79     74.30 o 
 -13  13  10       56.39       86.85    138.96 o 
 -11  13  10      168.88      335.81     81.06 o 
  -9  13  10      243.30      321.33     69.48 o 
  -7  13  10      262.35      319.40    107.11 o 
  -5  13  10      236.74      225.80     72.37 o 
  -3  13  10       66.95        2.89     65.62 o 
  -1  13  10       47.69       42.46     70.44 o 
   1  13  10      173.31      344.49    139.92 o 
 -12  14  10       20.47      192.99     93.60 o 
 -10  14  10      417.23      618.54     96.50 o 
  -8  14  10      154.35       49.21     68.51 o 
  -6  14  10       90.03       86.85     73.34 o 
  -4  14  10      153.81      138.96     75.27 o 
  -2  14  10       28.31       26.05     70.44 o 
   0  14  10      104.76       62.72     76.23 o 
 -11  15  10       11.36      111.94     88.78 o 
  -9  15  10      120.37       92.64    103.25 o 
  -7  15  10       21.00       74.30     78.16 o 
  -5  15  10       16.93       29.91     74.30 o 
  -3  15  10       16.36        1.93     72.37 o 
  -1  15  10        4.30        1.93     69.48 o 
 -10  16  10       11.94        0.96     93.60 o 
  -8  16  10       11.55        0.96     95.53 o 
  -6  16  10        1.83       90.71     83.95 o 
  -4  16  10       20.81        1.93     75.27 o 
  -2  16  10       21.87      163.08     82.02 o 
 -19   1  11       27.72     1007.43    960.14 o 
 -17   1  11        2.36       33.77    156.32 o 
 -15   1  11       46.78      347.39    115.80 o 
 -13   1  11       54.79      147.64     48.25 o 
 -11   1  11        1.91       15.44     33.77 o 
  -9   1  11      211.16      279.84     52.11 o 
  -7   1  11       17.17        4.82     72.37 o 
  -5   1  11       18.91        1.93     67.55 o 
  -3   1  11        3.47       44.39     27.98 o 
  -1   1  11        0.04        2.89     33.77 o 
   1   1  11       95.94      157.29     71.41 o 
   3   1  11       60.55        0.00     50.18 o 
   5   1  11        0.02       20.26     67.55 o 
 -18   2  11       19.06        2.89    101.32 o 
 -16   2  11        5.74        0.00     64.65 o 
 -14   2  11        3.53       55.97     48.25 o 
 -12   2  11      173.41      180.45     47.28 o 
 -10   2  11        0.56       55.00     37.63 o 
  -8   2  11       11.67        0.00     36.67 o 
  -6   2  11       27.56        0.96     31.84 o 
  -4   2  11       50.14       67.55     51.14 o 
  -2   2  11       22.87       10.61     27.98 o 
   0   2  11        2.08        0.96     38.60 o 
   2   2  11        6.17        0.00     44.39 o 
   4   2  11        2.50        8.68     57.90 o 
   6   2  11        5.87        3.86     67.55 o 
 -19   3  11        1.98       49.21    116.76 o 
 -17   3  11       59.97       31.84     97.46 o 
 -15   3  11       48.79      112.90     60.79 o 
 -13   3  11      138.58      246.07     37.63 o 
 -11   3  11        0.29       15.44     29.91 o 
  -9   3  11        0.31        1.93     38.60 o 
  -7   3  11       31.76       28.95     36.67 o 
  -5   3  11      154.94       96.50     58.86 o 
  -3   3  11      147.33       91.67     34.74 o 
  -1   3  11       15.80       26.05     49.21 o 
   1   3  11       28.15        3.86     44.39 o 
   3   3  11        6.74        0.96    113.87 o 
   5   3  11        6.88        0.00     63.69 o 
 -18   4  11       22.39       96.50    110.01 o 
 -16   4  11       14.12        0.00     63.69 o 
 -14   4  11      218.10      447.75     84.92 o 
 -12   4  11       77.96      180.45     63.69 o 
 -10   4  11        7.64       19.30     28.95 o 
  -8   4  11      266.49      237.38     47.28 o 
  -6   4  11        3.44        1.93     38.60 o 
  -4   4  11      310.27      260.54    143.78 o 
  -2   4  11      147.44      114.83     34.74 o 
   0   4  11       16.42        0.96     56.93 o 
   2   4  11        2.71        2.89    103.25 o 
   4   4  11       12.27        6.75     60.79 o 
 -17   5  11       90.52      227.73    100.36 o 
 -15   5  11        2.56        1.93     63.69 o 
 -13   5  11      202.09      331.95     82.02 o 
 -11   5  11       68.04       91.67     36.67 o 
  -9   5  11      451.12      500.82     36.67 o 
  -7   5  11       48.10       57.90     33.77 o 
  -5   5  11      147.73       98.43     44.39 o 
  -3   5  11     1820.62     1893.27    117.73 o 
  -1   5  11      115.83       55.00     59.83 o 
   1   5  11       31.26        0.96    105.18 o 
   3   5  11        7.47      107.11     74.30 o 
   5   5  11       17.66        0.00     69.48 o 
 -18   6  11      181.44      383.09    186.24 o 
 -16   6  11       29.67      221.94     96.50 o 
 -14   6  11       61.38      212.29     87.81 o 
 -12   6  11      252.80      318.44     98.43 o 
 -10   6  11      281.03      280.81     44.39 o 
  -8   6  11       40.23       34.74     35.70 o 
  -6   6  11      770.66      703.46     44.39 o 
  -4   6  11      930.78      916.72     65.62 o 
  -2   6  11      153.73      112.90     81.06 o 
   0   6  11        4.32        8.68    147.64 o 
   2   6  11      116.98        0.96    155.36 o 
   4   6  11       63.47       29.91     70.44 o 
 -17   7  11       79.42      107.11    127.38 o 
 -15   7  11       53.92      118.69     82.02 o 
 -13   7  11      332.79      276.95     61.76 o 
 -11   7  11      127.70       98.43     72.37 o 
  -9   7  11      174.66      129.31     55.00 o 
  -7   7  11      230.87      157.29     39.56 o 
  -5   7  11      132.44      124.48     48.25 o 
  -3   7  11      146.25      127.38     43.42 o 
  -1   7  11        2.31        0.00    110.01 o 
   1   7  11       23.77        0.96    239.31 o 
   3   7  11       50.98       82.02     87.81 o 
 -16   8  11       15.28        0.96     98.43 o 
 -14   8  11      173.75      109.04     73.34 o 
 -12   8  11      156.88       81.06     64.65 o 
 -10   8  11      113.38      169.83     84.92 o 
  -8   8  11      517.64      349.32     53.07 o 
  -6   8  11      123.52       14.47     41.49 o 
  -4   8  11       55.85       42.46     48.25 o 
  -2   8  11      395.56      176.59    121.59 o 
   0   8  11      240.89      168.87     59.83 o 
   2   8  11       21.10        3.86     66.58 o 
   4   8  11        6.24        0.00     66.58 o 
 -17   9  11        3.61        9.65    110.01 o 
 -15   9  11       48.26        1.93     87.81 o 
 -13   9  11      105.53        4.82     97.46 o 
 -11   9  11      272.20      213.26     56.93 o 
  -9   9  11      300.75      185.27     60.79 o 
  -7   9  11      628.22      468.01     57.90 o 
  -5   9  11      344.01      278.88    108.08 o 
  -3   9  11      109.41        0.96    114.83 o 
  -1   9  11      152.70        5.79    110.97 o 
   1   9  11       88.63      252.82     69.48 o 
   3   9  11       29.56      100.36     71.41 o 
 -16  10  11       22.07      158.25    157.29 o 
 -14  10  11       10.86      123.52     86.85 o 
 -12  10  11      145.20      185.27     67.55 o 
 -10  10  11      749.44      735.31     97.46 o 
  -8  10  11      343.14       69.48    123.52 o 
  -6  10  11      330.17      152.47    108.08 o 
  -4  10  11      231.27        1.93    137.99 o 
  -2  10  11      162.90       65.62    176.59 o 
   0  10  11       32.94       64.65     68.51 o 
   2  10  11       44.71        0.00     71.41 o 
 -15  11  11       34.33        0.00    205.54 o 
 -13  11  11       14.58        0.00     80.09 o 
 -11  11  11      356.01      333.88    141.85 o 
  -9  11  11      832.06      785.48    138.96 o 
  -7  11  11      446.23      213.26    137.99 o 
  -5  11  11      212.36      220.98     88.78 o 
  -3  11  11      171.78      137.03    175.62 o 
  -1  11  11       50.75       61.76     67.55 o 
   1  11  11       10.87        0.00     66.58 o 
 -14  12  11       25.82      300.11    106.15 o 
 -12  12  11        1.87        8.68     93.60 o 
 -10  12  11      453.64      405.29     84.92 o 
  -8  12  11      666.74      365.72    172.73 o 
  -6  12  11      378.35      229.66    143.78 o 
  -4  12  11      251.13      279.84     69.48 o 
  -2  12  11       11.32       69.48     67.55 o 
   0  12  11       16.73        0.96     74.30 o 
 -13  13  11        7.54        0.00     93.60 o 
 -11  13  11       29.38        0.00     75.27 o 
  -9  13  11      702.21      443.89     90.71 o 
  -7  13  11      227.66       85.88     78.16 o 
  -5  13  11      211.84      105.18     76.23 o 
  -3  13  11      199.31      177.55     72.37 o 
  -1  13  11        2.41        0.96     69.48 o 
 -12  14  11       23.20       34.74     88.78 o 
 -10  14  11      228.72      167.90     85.88 o 
  -8  14  11      437.37      460.29     89.74 o 
  -6  14  11      173.84      288.53     80.09 o 
  -4  14  11      239.07      272.12     82.02 o 
  -2  14  11      154.66      117.73     77.20 o 
  -9  15  11       87.82       27.02     88.78 o 
  -7  15  11      135.75      110.97     88.78 o 
  -5  15  11      180.60       10.61     83.95 o 
  -3  15  11      272.94      176.59     85.88 o 
 -18   0  12      136.00      193.96    149.57 o 
 -16   0  12      273.69      444.85    127.38 o 
 -14   0  12      429.40      639.77    151.50 o 
 -12   0  12       32.24       80.09     71.41 o 
 -10   0  12      226.29      348.35    100.36 o 
  -8   0  12     2869.88     2967.28    436.17 o 
  -6   0  12     1021.31     1144.45    283.70 o 
  -4   0  12      675.59      691.88     78.16 o 
  -2   0  12      460.91      411.08     68.51 o 
   0   0  12       23.60        0.00     48.25 o 
   2   0  12        3.65       32.81     93.60 o 
   4   0  12       58.44       14.47    100.36 o 
 -19   1  12       51.45      239.31    171.76 o 
 -17   1  12      189.94      514.33    158.25 o 
 -15   1  12      244.01      543.28    362.83 o 
 -13   1  12      354.80      755.57     98.43 o 
 -11   1  12       30.79       65.62     43.42 o 
  -9   1  12     1413.56     1507.28    169.83 o 
  -7   1  12     2107.98     1891.34    170.80 o 
  -5   1  12      879.67     1421.40    221.94 o 
  -3   1  12      578.43      750.75     55.97 o 
  -1   1  12      153.39      121.59     35.70 o 
   1   1  12        2.63        0.00     43.42 o 
   3   1  12       87.64        0.00     58.86 o 
 -18   2  12      323.90      531.70    115.80 o 
 -16   2  12       80.70      127.38    110.97 o 
 -14   2  12      298.34      535.56     65.62 o 
 -12   2  12      387.51      512.40     55.97 o 
 -10   2  12      798.74      825.05     74.30 o 
  -8   2  12     1281.55     1562.28     81.06 o 
  -6   2  12     1084.33     1129.01    110.01 o 
  -4   2  12      564.63      616.61     75.27 o 
  -2   2  12      554.72      545.21     43.42 o 
   0   2  12      230.18      228.70     44.39 o 
   2   2  12       49.43        0.00     60.79 o 
   4   2  12      152.91      117.73     82.02 o 
 -17   3  12      225.99      141.85     98.43 o 
 -15   3  12      198.76      661.97    162.11 o 
 -13   3  12      225.73      345.46     83.95 o 
 -11   3  12      729.62      736.27     45.35 o 
  -9   3  12     1171.39     1376.05     97.46 o 
  -7   3  12      394.34      479.59     93.60 o 
  -5   3  12      447.11      417.83     52.11 o 
  -3   3  12      382.19      450.64     60.79 o 
  -1   3  12      460.60      450.64     43.42 o 
   1   3  12      107.98      179.48     52.11 o 
   3   3  12       73.39       66.58     62.72 o 
 -18   4  12      160.81      222.91    171.76 o 
 -16   4  12      189.42      275.02     97.46 o 
 -14   4  12      495.01      773.90    124.48 o 
 -12   4  12      490.47      583.81     58.86 o 
 -10   4  12      591.05      598.28     52.11 o 
  -8   4  12      357.75      310.72     62.72 o 
  -6   4  12      405.03      436.17     58.86 o 
  -4   4  12      265.01      309.75     55.97 o 
  -2   4  12      435.73      359.93     49.21 o 
   0   4  12      492.83      504.68     57.90 o 
   2   4  12      130.40      242.21     72.37 o 
   4   4  12       58.83       25.09    101.32 o 
 -17   5  12      220.13      401.43    109.04 o 
 -15   5  12      325.47      342.56    126.41 o 
 -13   5  12      782.86      854.96    118.69 o 
 -11   5  12      554.96      581.88     65.62 o 
  -9   5  12      186.65      171.76     50.18 o 
  -7   5  12      167.59      274.05     40.53 o 
  -5   5  12        8.36       42.46     39.56 o 
  -3   5  12       60.11       71.41     45.35 o 
  -1   5  12      681.85      671.62     63.69 o 
   1   5  12      258.16      283.70     84.92 o 
   3   5  12       47.67        1.93     62.72 o 
 -16   6  12      367.60      131.24    167.90 o 
 -14   6  12      211.56      227.73    144.75 o 
 -12   6  12      838.30      928.30    118.69 o 
 -10   6  12      649.14      675.48     51.14 o 
  -8   6  12      262.86      352.21     50.18 o 
  -6   6  12      217.73      259.58     66.58 o 
  -4   6  12       64.61       72.37     36.67 o 
  -2   6  12      430.80      506.61     53.07 o 
   0   6  12      100.82       36.67     74.30 o 
   2   6  12       27.46       33.77     87.81 o 
 -17   7  12      401.98      312.65    110.97 o 
 -15   7  12       81.15       25.09     79.13 o 
 -13   7  12      154.29      114.83     77.20 o 
 -11   7  12      728.66      719.87     83.95 o 
  -9   7  12      750.96      826.98     61.76 o 
  -7   7  12       77.90        2.89     40.53 o 
  -5   7  12       49.28       63.69     40.53 o 
  -3   7  12     1367.69     1284.37     66.58 o 
  -1   7  12      659.51      385.02     70.44 o 
   1   7  12       35.28       40.53     62.72 o 
   3   7  12       61.05       42.46     92.64 o 
 -16   8  12      194.47      406.25    109.04 o 
 -14   8  12        9.51        1.93     81.06 o 
 -12   8  12      375.68      364.76    117.73 o 
 -10   8  12      316.02      513.36    155.36 o 
  -8   8  12      800.85      719.87    137.99 o 
  -6   8  12       36.83        0.96     43.42 o 
  -4   8  12      197.54      246.07     58.86 o 
  -2   8  12     1426.18     1472.54     92.64 o 
   0   8  12      179.15      139.92     66.58 o 
   2   8  12       25.16        0.96    107.11 o 
 -15   9  12       57.66       96.50     92.64 o 
 -13   9  12      183.20      154.39     89.74 o 
 -11   9  12      208.76      108.08     92.64 o 
  -9   9  12       95.42       38.60    112.90 o 
  -7   9  12      603.42      671.62     77.20 o 
  -5   9  12       49.42       48.25     55.97 o 
  -3   9  12      242.23      371.51     66.58 o 
  -1   9  12      217.47      328.09     74.30 o 
   1   9  12       12.79        0.00     66.58 o 
 -14  10  12       48.76        4.82    114.83 o 
 -12  10  12      218.02      166.94    103.25 o 
 -10  10  12       70.19       80.09     73.34 o 
  -8  10  12      162.93       61.76     67.55 o 
  -6  10  12      393.98      393.71     72.37 o 
  -4  10  12      185.73      328.09     81.06 o 
  -2  10  12      124.09      151.50     68.51 o 
   0  10  12       17.06        1.93     67.55 o 
 -13  11  12       12.08        0.00     87.81 o 
 -11  11  12      150.94       57.90    139.92 o 
  -9  11  12       97.08        3.86     68.51 o 
  -7  11  12      247.73      152.47     70.44 o 
  -5  11  12      243.84      281.77     70.44 o 
  -3  11  12       97.80       27.98     66.58 o 
  -1  11  12       24.21       78.16     73.34 o 
 -12  12  12       64.57       27.98    100.36 o 
 -10  12  12       45.92        1.93     76.23 o 
  -8  12  12       57.39        4.82     71.41 o 
  -6  12  12      253.54      180.45     76.23 o 
  -4  12  12      108.00       78.16     70.44 o 
  -2  12  12       41.77      131.24     74.30 o 
 -11  13  12       74.94       66.58     83.95 o 
  -9  13  12      117.28      172.73     81.06 o 
  -7  13  12      149.46      178.52     79.13 o 
  -5  13  12      112.67        1.93     68.51 o 
  -3  13  12       58.54       66.58     77.20 o 
  -8  14  12      254.53      242.21     88.78 o 
  -6  14  12       47.96       40.53     80.09 o 
 -17   1  13       25.17      233.52     95.53 o 
 -15   1  13        6.07       68.51     77.20 o 
 -13   1  13        7.69       18.33     84.92 o 
 -11   1  13       38.11       85.88     95.53 o 
  -9   1  13       14.91        3.86    158.25 o 
  -7   1  13      109.56        0.96    156.32 o 
  -5   1  13       21.02       61.76     44.39 o 
  -3   1  13        2.93       20.26     40.53 o 
  -1   1  13        1.21        0.00     49.21 o 
   1   1  13        0.33        8.68     55.00 o 
 -18   2  13       34.57      319.40    105.18 o 
 -16   2  13       14.31       57.90     82.02 o 
 -14   2  13        5.37       44.39     60.79 o 
 -12   2  13        0.35      101.32    119.66 o 
 -10   2  13      123.03      169.83     51.14 o 
  -8   2  13       17.26       14.47     61.76 o 
  -6   2  13        7.89        0.00     36.67 o 
  -4   2  13       55.60       37.63     35.70 o 
  -2   2  13       26.72        1.93     40.53 o 
   0   2  13        6.56        0.96     52.11 o 
   2   2  13        0.93        0.00     56.93 o 
 -17   3  13        2.69      192.03     95.53 o 
 -15   3  13       99.56      259.58     94.57 o 
 -13   3  13       42.42      281.77     57.90 o 
 -11   3  13       57.45       23.16     58.86 o 
  -9   3  13        0.31       68.51     45.35 o 
  -7   3  13        5.94        3.86     61.76 o 
  -5   3  13       27.48        9.65    109.04 o 
  -3   3  13       59.32      103.25     55.97 o 
  -1   3  13       66.11       95.53     44.39 o 
   1   3  13        3.53        0.00     66.58 o 
 -16   4  13       20.41      349.32     92.64 o 
 -14   4  13       57.72      360.90    115.80 o 
 -12   4  13      101.44      139.92     56.93 o 
 -10   4  13       25.62       44.39     64.65 o 
  -8   4  13        3.64       61.76     50.18 o 
  -6   4  13      119.84      204.57     56.93 o 
  -4   4  13        0.91        0.00     48.25 o 
  -2   4  13      140.47      119.66     43.42 o 
   0   4  13       80.73        8.68     57.90 o 
   2   4  13        0.73        0.96     63.69 o 
 -17   5  13       47.64      226.77    108.08 o 
 -15   5  13       99.73      135.10     94.57 o 
 -13   5  13        2.62        0.00     82.02 o 
 -11   5  13      135.61       94.57     77.20 o 
  -9   5  13       37.30        6.75     55.00 o 
  -7   5  13      108.67      182.38     59.83 o 
  -5   5  13        6.99       11.58     41.49 o 
  -3   5  13       67.78      119.66     48.25 o 
  -1   5  13      588.74      555.82     90.71 o 
   1   5  13       30.13       25.09     66.58 o 
 -16   6  13      225.45      262.47    121.59 o 
 -14   6  13       26.58      177.55     74.30 o 
 -12   6  13       37.50      152.47     67.55 o 
 -10   6  13      240.05      216.15     50.18 o 
  -8   6  13       87.63       83.95     86.85 o 
  -6   6  13       16.23        0.96     55.97 o 
  -4   6  13      207.63      206.50     45.35 o 
  -2   6  13      152.30      133.17     61.76 o 
   0   6  13       33.33       15.44     73.34 o 
 -15   7  13       98.34      365.72     99.39 o 
 -13   7  13       38.13        0.00    103.25 o 
 -11   7  13      247.12       66.58    137.99 o 
  -9   7  13      110.36        0.00     64.65 o 
  -7   7  13       81.16       42.46     53.07 o 
  -5   7  13       74.45      122.55     54.04 o 
  -3   7  13      103.31        9.65     87.81 o 
  -1   7  13       17.92        0.96     60.79 o 
   1   7  13        0.23        0.00     90.71 o 
 -16   8  13       30.87       26.05    142.82 o 
 -14   8  13       21.45        0.00     80.09 o 
 -12   8  13      106.26        1.93     71.41 o 
 -10   8  13      103.10        0.00     62.72 o 
  -8   8  13       96.36       79.13     84.92 o 
  -6   8  13      257.15      215.19     59.83 o 
  -4   8  13        7.13       50.18     89.74 o 
  -2   8  13        4.74        0.96     63.69 o 
   0   8  13      134.05      110.97     67.55 o 
 -15   9  13        8.85        2.89    164.04 o 
 -13   9  13       35.30      136.06     82.99 o 
 -11   9  13       65.39       63.69     96.50 o 
  -9   9  13      153.05       18.33     67.55 o 
  -7   9  13      215.02      314.58     67.55 o 
  -5   9  13      269.67      385.99     68.51 o 
  -3   9  13       39.03      213.26     69.48 o 
  -1   9  13       24.25      121.59     72.37 o 
 -14  10  13       10.82       54.04    233.52 o 
 -12  10  13       17.61        0.96     71.41 o 
 -10  10  13      118.79      118.69     76.23 o 
  -8  10  13      347.05      480.55     79.13 o 
  -6  10  13      185.20      188.17     70.44 o 
  -4  10  13      112.79      345.46     73.34 o 
  -2  10  13       28.26       86.85     73.34 o 
 -13  11  13       31.09        1.93    110.97 o 
 -11  11  13       27.28        2.89     99.39 o 
  -9  11  13      174.75       33.77     88.78 o 
  -7  11  13      440.18      352.21     88.78 o 
  -5  11  13      200.86      362.83     76.23 o 
  -3  11  13       54.10       16.40     69.48 o 
 -10  12  13        1.98        0.96    146.68 o 
  -8  12  13      219.07      172.73     79.13 o 
  -6  12  13      333.05      416.87     82.02 o 
 -16   0  14      163.83      306.86    123.52 o 
 -14   0  14      315.10      954.35     87.81 o 
 -12   0  14      201.07      303.97    145.71 o 
 -10   0  14        3.59       40.53    275.98 o 
  -8   0  14      109.26      176.59    231.59 o 
  -6   0  14      873.61     1041.20    323.26 o 
  -4   0  14      235.04      281.77     62.72 o 
  -2   0  14      142.82      179.48    172.73 o 
   0   0  14       85.58      134.13     90.71 o 
 -17   1  14       18.79      143.78     89.74 o 
 -15   1  14      242.15      324.23     78.16 o 
 -13   1  14      178.96      389.85    127.38 o 
 -11   1  14      231.48      446.78    138.96 o 
  -9   1  14       17.07        2.89    177.55 o 
  -7   1  14      557.05      405.29    195.89 o 
  -5   1  14      713.34      731.45     51.14 o 
  -3   1  14      182.27      173.69     48.25 o 
  -1   1  14      119.58      161.15     55.00 o 
 -16   2  14      276.60      829.87    181.41 o 
 -14   2  14       65.46       54.04     67.55 o 
 -12   2  14      231.02      519.15     75.27 o 
 -10   2  14      277.93      286.60     49.21 o 
  -8   2  14      255.16      171.76    109.04 o 
  -6   2  14      536.23      481.52    105.18 o 
  -4   2  14      349.19      393.71     57.90 o 
  -2   2  14      102.18      151.50     51.14 o 
   0   2  14      111.20        4.82     56.93 o 
 -17   3  14      186.03      260.54     97.46 o 
 -15   3  14      232.34        5.79    221.94 o 
 -13   3  14      104.97      281.77     72.37 o 
 -11   3  14      194.11      224.84     70.44 o 
  -9   3  14      397.28      511.43     77.20 o 
  -7   3  14      344.74      428.45     60.79 o 
  -5   3  14      168.20      146.68     47.28 o 
  -3   3  14      130.19       85.88     44.39 o 
  -1   3  14       48.78        0.00     55.00 o 
 -16   4  14      193.86      119.66    190.10 o 
 -14   4  14      225.29      238.35    116.76 o 
 -12   4  14      279.48      358.00    132.20 o 
 -10   4  14      241.53      226.77     64.65 o 
  -8   4  14      259.64      421.69     77.20 o 
  -6   4  14      155.74       16.40     65.62 o 
  -4   4  14      131.68       78.16     76.23 o 
  -2   4  14       28.54        0.96     79.13 o 
 -15   5  14      261.23      239.31     82.02 o 
 -13   5  14      307.91      363.79     74.30 o 
 -11   5  14      379.92      468.97     89.74 o 
  -9   5  14      253.62      460.29     74.30 o 
  -7   5  14      114.94      146.68     64.65 o 
  -5   5  14       63.55       38.60     45.35 o 
  -3   5  14       18.15       61.76     55.00 o 
  -1   5  14        3.26       60.79     85.88 o 
 -14   6  14      361.42      251.86     82.02 o 
 -12   6  14      128.66       83.95     80.09 o 
 -10   6  14      427.07      334.84     88.78 o 
  -8   6  14      319.33      397.57     76.23 o 
  -6   6  14       96.97       92.64     48.25 o 
  -4   6  14       49.81      102.29     58.86 o 
  -2   6  14       39.89      215.19     66.58 o 
 -15   7  14      421.85      287.56     94.57 o 
 -13   7  14       77.21        2.89     77.20 o 
 -11   7  14       57.96        4.82     88.78 o 
  -9   7  14      375.14      201.68     63.69 o 
  -7   7  14      244.68      117.73     76.23 o 
  -5   7  14       37.79       52.11     53.07 o 
  -3   7  14        4.21        0.00     60.79 o 
 -14   8  14      198.79      243.17    117.73 o 
 -12   8  14        5.51        5.79     73.34 o 
 -10   8  14      168.39      105.18     69.48 o 
  -8   8  14      146.27      135.10     82.02 o 
  -6   8  14      231.50      151.50     59.83 o 
  -4   8  14       27.53      118.69     64.65 o 
 -13   9  14       76.63      100.36    101.32 o 
 -11   9  14       73.93       45.35    123.52 o 
  -9   9  14      103.68        0.00    151.50 o 
  -7   9  14       42.99        0.00     59.83 o 
  -5   9  14      190.99      246.07     72.37 o 
 -10  10  14      100.64      146.68    129.31 o 
  -8  10  14       41.61        0.00    146.68 o 
  -6  10  14       49.44       91.67     66.58 o 
 -15   1  15       11.63      209.40     75.27 o 
 -13   1  15        5.95      102.29     51.14 o 
 -11   1  15        0.46        6.75    162.11 o 
  -9   1  15        8.94        0.96    201.68 o 
  -7   1  15       18.56       23.16    197.82 o 
  -5   1  15       33.67       22.19     46.32 o 
  -3   1  15        5.68        0.96     72.37 o 
 -14   2  15        1.71      138.96    123.52 o 
 -12   2  15        2.86       88.78    107.11 o 
 -10   2  15        1.36       29.91     55.97 o 
  -8   2  15       40.61       23.16    105.18 o 
  -6   2  15       26.37       77.20    208.43 o 
  -4   2  15        1.25        0.00     85.88 o 
 -15   3  15        0.27       53.07    123.52 o 
 -13   3  15       64.92      327.12    107.11 o 
 -11   3  15       15.55        0.00    246.07 o 
  -9   3  15       18.47       77.20     64.65 o 
  -7   3  15        0.86        6.75     65.62 o 
  -5   3  15        7.56        0.00     89.74 o 
  -3   3  15       12.39        0.00     64.65 o 
 -14   4  15       15.42      187.20    103.25 o 
 -12   4  15       50.37      144.75    161.15 o 
 -10   4  15       18.16       29.91    112.90 o 
  -8   4  15        8.52       73.34     74.30 o 
  -6   4  15        0.13        0.96     67.55 o 
  -4   4  15       20.97      105.18     64.65 o 
 -13   5  15       61.66        2.89    132.20 o 
 -11   5  15        0.81      133.17     85.88 o 
  -9   5  15       45.90      124.48     76.23 o 
  -7   5  15       14.88        7.72     95.53 o 
  -5   5  15       15.75        3.86     52.11 o 
 -12   6  15       18.79        0.96    201.68 o 
 -10   6  15       14.19      165.01     83.95 o 
  -8   6  15      120.76       46.32     81.06 o 
  -6   6  15       20.71       69.48     95.53 o 
 -11   7  15       19.65        0.96    165.01 o 
  -9   7  15      107.36      287.56     90.71 o 
  -7   7  15       60.87        3.86     55.97 o 
 -10   8  15       39.81        0.96    196.85 o 
  -8   8  15       46.75       69.48     82.02 o 
 -12   0  16      233.40       27.98    381.16 o 
 -10   0  16       57.27        0.00    347.39 o 
  -8   0  16        4.06        0.00    278.88 o 
 -11   1  16       94.11      209.40    359.93 o 
  -9   1  16       78.80        0.00    215.19 o 
  -7   1  16        9.01        8.68    208.43 o 
 -12   2  16       52.62      320.37     68.51 o 
 -10   2  16      110.43      106.15     66.58 o 
  -8   2  16       99.42       87.81    167.90 o 
 -11   3  16       50.25       15.44     82.99 o 
  -9   3  16       95.68       68.51    304.93 o 
 -10   4  16       90.88      122.55     95.53 o 
                                                 
